# Supplementary material for: Differential CaKAN3-CaHSF8 associations underlie distinct immune and heat responses under high temperature and high humidity conditions
Source: Nat Commun. 2023 Jul 25;14:4477. doi: 10.1038/s41467-023-40251-8 (PMC10368638; doi:10.1038/s41467-023-40251-8)
Supplement: Supplementary file 4 — Source Data [file 41467_2023_40251_MOESM4_ESM.zip]

Archive with 2 entries (2 files):
- Source Data/Data.xlsx
- Source Data/uncropped immunoblotting images.pdf
