# Supplementary material for: Differential CaKAN3-CaHSF8 associations underlie distinct immune and heat responses under high temperature and high humidity conditions
Source: Nat Commun. 2023 Jul 25;14:4477. doi: 10.1038/s41467-023-40251-8 (PMC10368638; doi:10.1038/s41467-023-40251-8)
Supplement: Supplementary file 4 — Source Data [file 41467_2023_40251_MOESM4_ESM.zip › Source Data/Data.xlsx]

## Sheet: Figure 1
FIG 1a
Sample	Ct	avg Ct(Actin)	cf	dCt	ddCt	RQ		Primer			23.565	Primer			5.9125
TRV::00-RTHH	23.1	17.6525	5.9125	5.4475	-0.465	1.38032		CaKAN3	TRV::00-RTHH	23.1		Actin	TRV::00-RTHH	17.46	17.6525
TRV::00-RTHH	23.47	17.6525	5.9125	5.8175	-0.095	1.06807		CaKAN3	TRV::00-RTHH	23.47		Actin	TRV::00-RTHH	17.56	17.6525
TRV::00-RTHH	23.33	17.6525	5.9125	5.6775	-0.235	1.17691		CaKAN3	TRV::00-RTHH	23.33		Actin	TRV::00-RTHH	17.41	17.6525
TRV::00-RTHH	24.36	17.6525	5.9125	6.7075	0.795	0.576343		CaKAN3	TRV::00-RTHH	24.36		Actin	TRV::00-RTHH	18.18	17.6525
TRV::00-RSRT	24.34	17.53	5.9125	6.81	0.8975	0.536816		CaKAN3	TRV::00-RSRT	24.34		Actin	TRV::00-RSRT	17.52	17.53
TRV::00-RSRT	23.88	17.53	5.9125	6.35	0.4375	0.738413		CaKAN3	TRV::00-RSRT	23.88		Actin	TRV::00-RSRT	16.97	17.53
TRV::00-RSRT	23.68	17.53	5.9125	6.15	0.2375	0.848214		CaKAN3	TRV::00-RSRT	23.68		Actin	TRV::00-RSRT	17.48	17.53
TRV::00-RSRT	23.73	17.53	5.9125	6.2	0.2875	0.819321		CaKAN3	TRV::00-RSRT	23.73		Actin	TRV::00-RSRT	18.15	17.53
TRV::00-HTHH	17.4	17.4125	5.9125	-0.0125	-5.925	60.7579		CaKAN3	TRV::00-HTHH	17.4		Actin	TRV::00-HTHH	17.53	17.4125
TRV::00-HTHH	17.06	17.4125	5.9125	-0.3525	-6.265	76.9047		CaKAN3	TRV::00-HTHH	17.06		Actin	TRV::00-HTHH	17.43	17.4125
TRV::00-HTHH	17.68	17.4125	5.9125	0.2675	-5.645	50.0397		CaKAN3	TRV::00-HTHH	17.68		Actin	TRV::00-HTHH	17.47	17.4125
TRV::00-HTHH	17.29	17.4125	5.9125	-0.1225	-6.035	65.5716		CaKAN3	TRV::00-HTHH	17.29		Actin	TRV::00-HTHH	17.22	17.4125
TRV::00-RSHT	17	17.3825	5.9125	-0.3825	-6.295	78.5206		CaKAN3	TRV::00-RSHT	17		Actin	TRV::00-RSHT	17.17	17.3825
TRV::00-RSHT	17.3	17.3825	5.9125	-0.0825	-5.995	63.7786		CaKAN3	TRV::00-RSHT	17.3		Actin	TRV::00-RSHT	16.84	17.3825
TRV::00-RSHT	17.39	17.3825	5.9125	0.0075	-5.905	59.9214		CaKAN3	TRV::00-RSHT	17.39		Actin	TRV::00-RSHT	18.07	17.3825
TRV::00-RSHT	17.51	17.3825	5.9125	0.1275	-5.785	55.139		CaKAN3	TRV::00-RSHT	17.51		Actin	TRV::00-RSHT	17.45	17.3825
TRV::CaKAN3-RTHH	25.97	17.405	5.9125	8.565	2.6525	0.159044		CaKAN3	TRV::CaKAN3-RTHH	25.97		Actin	TRV::CaKAN3-RTHH	17.37	17.405
TRV::CaKAN3-RTHH	26.13	17.405	5.9125	8.725	2.8125	0.142349		CaKAN3	TRV::CaKAN3-RTHH	26.13		Actin	TRV::CaKAN3-RTHH	16.97	17.405
TRV::CaKAN3-RTHH	25.25	17.405	5.9125	7.845	1.9325	0.261975		CaKAN3	TRV::CaKAN3-RTHH	25.25		Actin	TRV::CaKAN3-RTHH	17.43	17.405
TRV::CaKAN3-RTHH	26.06	17.405	5.9125	8.655	2.7425	0.149426		CaKAN3	TRV::CaKAN3-RTHH	26.06		Actin	TRV::CaKAN3-RTHH	17.85	17.405
TRV::CaKAN3-RSRT	25.89	17.21	5.9125	8.68	2.7675	0.146859		CaKAN3	TRV::CaKAN3-RSRT	25.89		Actin	TRV::CaKAN3-RSRT	17.24	17.21
TRV::CaKAN3-RSRT	25.83	17.21	5.9125	8.62	2.7075	0.153095		CaKAN3	TRV::CaKAN3-RSRT	25.83		Actin	TRV::CaKAN3-RSRT	17.67	17.21
TRV::CaKAN3-RSRT	26.18	17.21	5.9125	8.97	3.0575	0.120116		CaKAN3	TRV::CaKAN3-RSRT	26.18		Actin	TRV::CaKAN3-RSRT	17.01	17.21
TRV::CaKAN3-RSRT	26.39	17.21	5.9125	9.18	3.2675	0.103845		CaKAN3	TRV::CaKAN3-RSRT	26.39		Actin	TRV::CaKAN3-RSRT	16.92	17.21
TRV::CaKAN3-HTHH	25.16	17.625	5.9125	7.535	1.6225	0.324772		CaKAN3	TRV::CaKAN3-HTHH	25.16		Actin	TRV::CaKAN3-HTHH	17.68	17.625
TRV::CaKAN3-HTHH	25.59	17.625	5.9125	7.965	2.0525	0.241066		CaKAN3	TRV::CaKAN3-HTHH	25.59		Actin	TRV::CaKAN3-HTHH	17.49	17.625
TRV::CaKAN3-HTHH	26.03	17.625	5.9125	8.405	2.4925	0.177698		CaKAN3	TRV::CaKAN3-HTHH	26.03		Actin	TRV::CaKAN3-HTHH	17.19	17.625
TRV::CaKAN3-HTHH	25.85	17.625	5.9125	8.225	2.3125	0.201311		CaKAN3	TRV::CaKAN3-HTHH	25.85		Actin	TRV::CaKAN3-HTHH	18.14	17.625
TRV::CaKAN3-RSHT	24.97	17.1125	5.9125	7.8575	1.945	0.259715		CaKAN3	TRV::CaKAN3-RSHT	24.97		Actin	TRV::CaKAN3-RSHT	17.33	17.1125
TRV::CaKAN3-RSHT	25.89	17.1125	5.9125	8.7775	2.865	0.137262		CaKAN3	TRV::CaKAN3-RSHT	25.89		Actin	TRV::CaKAN3-RSHT	17.55	17.1125
TRV::CaKAN3-RSHT	25.91	17.1125	5.9125	8.7975	2.885	0.135372		CaKAN3	TRV::CaKAN3-RSHT	25.91		Actin	TRV::CaKAN3-RSHT	16.31	17.1125
TRV::CaKAN3-RSHT	26.01	17.1125	5.9125	8.8975	2.985	0.126306		CaKAN3	TRV::CaKAN3-RSHT	26.01		Actin	TRV::CaKAN3-RSHT	17.26	17.1125
FIG 1c
RSRT	1	2	3	4	5	6	7	8	9	10	average	standard error
TRV::00	0	0	0	0	0	0	0	0	0	0	0	0
TRV::CaKAN3	0	0	0	0	0	0	0	0	0	0	0	0
TRV::00	0	0	0	0	0	0	0	0	0	0	0	0
TRV::CaKAN3	0	0	0	0	0	0	0	0	0	0	0	0
TRV::00	0	0	0	0	0	0	0	0	0	0	0	0
TRV::CaKAN3	0	0	0	0	0	0	0	0	0	0	0	0
TRV::00	0	0	0	0	0	0	0	0	0	0	0	0
TRV::CaKAN3	0	0	0	0	0	0	0	0	0	0	0	0
TRV::00	0	0	0	0	0	0	0	0	0	0	0	0
TRV::CaKAN3	0	0	0	0	0	0	0	0	0	0	0	0
TRV::00	0	1	0	0	1	0	0	0	1	0	0.3333	0.1421
TRV::CaKAN3	0	0	1	0	1	0	0	0	0	0	0.25	0.1306
TRV::00	1	2	0	1	2	1	0	1	2	0	1	0.2132
TRV::CaKAN3	1	1	2	1	2	1	1	0	1	0	0.9167	0.193
TRV::00	2	3	1	2	3	1	1	2	2	1	1.75	0.2176
TRV::CaKAN3	2	2	3	2	2	2	1	1	2	1	1.75	0.1794
TRV::00	3	4	2	3	4	2	2	3	3	2	2.75	0.2176
TRV::CaKAN3	3	3	4	3	3	3	2	2	3	2	2.75	0.1794
TRV::00	4	4	3	4	4	3	3	4	4	3	3.5	0.1946
TRV::CaKAN3	4	4	4	4	4	4	3	3	4	3	3.6667	0.1421
TRV::00	4	4	4	4	4	4	3	4	4	4	3.8333	0.1124
TRV::CaKAN3	4	4	4	4	4	4	4	3	4	4	3.8333	0.1124
TRV::00	4	4	4	4	4	4	4	4	4	4	4	0
TRV::CaKAN3	4	4	4	4	4	4	4	4	4	4	4	0
RSHT	1	2	3	4	5	6	7	8	9	10	average	standard error
TRV::00	0	0	0	0	0	0	0	0	0	0	0	0
TRV::CaKAN3	1	0	0	1	1	0	1	1	0	1	0.5833	0.1486
TRV::00	0	0	1	0	0	0	0	1	0	0	0.25	0.1306
TRV::CaKAN3	2	1	1	2	2	1	2	2	1	2	1.5833	0.1486
TRV::00	1	0	1	0	1	0	1	2	0	0	0.6667	0.2247
TRV::CaKAN3	3	2	2	3	3	2	3	3	2	3	2.5833	0.1486
TRV::00	2	1	2	1	2	1	2	2	1	1	1.5	0.1508
TRV::CaKAN3	4	3	3	4	4	3	4	4	3	4	3.5833	0.1486
TRV::00	3	2	2	2	2	2	3	2	2	2	2.1667	0.1124
TRV::CaKAN3	4	4	4	4	4	4	4	4	4	4	4	0
TRV::00	4	3	2	3	3	3	4	3	3	3	2.9167	0.193
TRV::CaKAN3	4	4	4	4	4	4	4	4	4	4	4	0
TRV::00	4	4	3	4	4	4	4	4	4	4	3.75	0.1306
TRV::CaKAN3	4	4	4	4	4	4	4	4	4	4	4	0
TRV::00	4	4	4	4	4	4	4	4	4	4	4	0
TRV::CaKAN3	4	4	4	4	4	4	4	4	4	4	4	0
TRV::00	4	4	4	4	4	4	4	4	4	4	4	0
TRV::CaKAN3	4	4	4	4	4	4	4	4	4	4	4	0
TRV::00	4	4	4	4	4	4	4	4	4	4	4	0
TRV::CaKAN3	4	4	4	4	4	4	4	4	4	4	4	0
TRV::00	4	4	4	4	4	4	4	4	4	4	4	0
TRV::CaKAN3	4	4	4	4	4	4	4	4	4	4	4	0
TRV::00	4	4	4	4	4	4	4	4	4	4	4	0
TRV::CaKAN3	4	4	4	4	4	4	4	4	4	4	4	0
FIG 1d
	TRV::00									TRV::CaKAN3
48 hpi-RSRT	46	22	48	45	66	40	62	29	73	26	62	34	30	80	22	69	61	38
96 hpi-RSRT	130	162	122	169	180	134	169	161	138	126	162	112	193	180	123	170	151	128
48 hpi-RSHT	99	92	122	130	80	84	89	161	68	269	162	222	306	380	343	212	261	200
96 hpi-RSHT	269	306	209	162	280	261	222	234	238	482	617	502	438	388	488	377	370	492
FIG 1e
Time	TRV::CaKAN3-HTHH-H2O						average	standard error		Time	TRV::00-RTHH-H2O						average	standard error
1	433	4681	383	176	2683	860	1536	667.899		1	4247	2670	5457	2530	5187	4174	4044.17	501.371
2	573	5444	266	226	2926	916	1725.17	775.146		2	2873	2493	1970	2240	3273	3000	2641.5	201.252
3	703	5898	216	240	3203	1003	1877.17	841.75		3	2793	2633	770	2556	4087	3484	2720.5	458.064
4	793	6115	243	190	3771	1193	2050.83	890.153		4	3060	2880	1043	2836	4541	3784	3024	478.213
5	850	7058	293	333	3974	1203	2285.17	1008.89		5	3354	3357	1076	2826	4767	3741	3186.83	498.222
6	926	8353	350	360	4051	1330	2561.67	1174.84		6	3714	3691	1340	3073	4391	3927	3356	439.014
7	906	8566	473	353	4154	1436	2648	1199.44		7	3701	4031	1643	3136	4697	3714	3487	423.513
8	983	9070	1473	443	4554	1693	3036	1223.59		8	4174	3677	2040	3220	4487	4234	3638.67	369.376
9	1226	10140	2196	436	5384	1700	3513.67	1365.62		9	4574	3424	2370	3894	4954	4667	3980.5	395.057
10	1316	11100	2216	463	5271	1943	3718.17	1478.33		10	4884	3263	2446	3991	5204	4471	4043.17	424.26
11	1530	10500	2776	523	5872	1946	3857.83	1389.85		11	4761	3076	2716	4327	6538	4934	4392	565.105
12	1610	9674	3096	520	6092	1780	3795.33	1289.78		12	5357	3050	2786	3791	5404	5074	4243.67	484.076
13	1473	8910	3000	423	5918	1926	3608.33	1194.3		13	5677	2990	2703	4087	5324	5407	4364.67	530.941
14	1770	8206	3467	560	6182	2126	3718.5	1087.54		14	5407	2730	1973	4104	5211	5134	4093.17	589.138
15	1866	6728	3547	456	5865	1970	3405.33	916.491		15	5697	2663	1526	3731	5467	5307	4065.17	699.887
16	1840	5657	3514	416	6572	1920	3319.83	892.225		16	5785	2643	2226	3851	5684	5414	4267.17	648.175
17	1913	4824	3551	536	6228	1740	3132	795.586		17	5361	2413	2636	3847	5717	5027	4166.83	579.96
18	1766	4364	3911	530	6698	1926	3199.17	831.744		18	5651	2503	2863	3734	6112	4714	4262.83	602.389
19	1900	3991	4077	503	6602	1973	3174.33	806.808		19	6122	2096	2856	4154	5865	4697	4298.33	655.504
20	2140	3661	4041	610	6825	1953	3205	807.035		20	5581	2146	2903	4041	6035	5037	4290.5	628.549
21	2160	3196	4011	656	6765	1816	3100.67	795.417		21	5855	2246	2896	3971	6372	5317	4442.83	681.211
22	2246	3093	4374	673	6245	1940	3095.17	735.588		22	5958	2176	3043	3791	6222	5527	4452.83	686.997
23	2406	3290	4871	550	7002	1740	3309.83	865.507		23	6075	2116	2716	3984	6472	5114	4412.83	726.48
24	2170	3210	4857	553	6885	1713	3231.33	859.55		24	6098	2283	2256	4011	6348	5224	4370	743.443
25	2343	2993	5231	623	6688	1790	3278	844.277		25	5815	2106	1813	3697	6218	5624	4212.17	796.723
26	2693	3270	5387	586	6925	1726	3431.17	875.684		26	5741	2076	2436	3827	6648	5571	4383.17	770.453
27	2690	3404	5434	540	6582	1886	3422.67	837.243		27	5517	1996	2573	3754	6662	5377	4313.17	748.511
28	2720	3086	5087	553	7002	1530	3329.67	881.192		28	6115	1933	2953	3741	7195	5244	4530.17	816.049
29	2793	3076	5051	660	7238	1546	3394	895.578		29	5597	2086	3090	3461	6785	5557	4429.33	739.525
30	2956	2756	4847	483	7025	1476	3257.17	880.886		30	5671	2180	3116	3441	6632	5241	4380.17	702.351
31	2730	2923	4927	663	7138	1483	3310.67	883.474		31	5584	2170	2876	3401	7025	5767	4470.5	783.684
32	3103	2846	4207	626	7659	1413	3309	924.647		32	5247	1986	2770	3661	6865	5257	4297.67	741.523
33	3093	2873	5357	603	7362	1456	3457.33	935.145		33	5427	2120	1960	3196	6892	5567	4193.67	836.119
34	2853	2713	5614	563	6732	1303	3296.33	899.949		34	5331	2223	1726	3404	6748	5905	4222.83	843.37
35	3126	2590	5421	533	6692	1160	3253.67	893.832		35	4687	2236	2040	3083	6422	5727	4032.5	755.169
36	3223	2620	5274	506	6608	1093	3220.67	881.088		36	4741	2083	2283	2716	6068	4707	3766.33	665.071
37	2860	2386	5274	416	6002	1056	2999	833.931		37	4427	1933	2376	2863	6282	4977	3809.67	691.126
38	2710	2493	5184	433	6468	960	3041.33	880.007		38	4207	2070	2533	2810	5998	4787	3734.17	619.766
39	2923	2596	5344	470	6315	900	3091.33	872.633		39	3984	1920	2686	2523	5792	4784	3614.83	610.207
40	3196	2326	5264	500	6528	790	3100.67	899.668		40	3947	1860	2433	2516	5915	4607	3546.33	633.534
Time	TRV::CaKAN3-RTHH-H2O						average	standard error		Time	TRV::00-HTHH-H2O						average	standard error
1	11710	6475	2886	6938	15220	8489	4309.83	805.511		1	2790	2350	5932	3481	3176	15940	5611.5	1942.58
2	7906	6642	2840	8693	19980	6645	4392.17	1088.53		2	2343	2253	4357	4621	3310	13090	4995.67	1522.67
3	9520	8053	3591	11490	23710	6402	5230.5	1309.56		3	1940	2663	4821	5611	3270	14090	5399.17	1665.8
4	10220	9047	4637	13730	23860	7799	5774.42	1253.28		4	1696	3030	5154	5895	3256	14560	5598.5	1731.31
5	10350	9334	5104	14460	26780	7305	6111.08	1452.09		5	1813	3080	5357	6142	1840	15730	5660.33	1956.31
6	10820	9840	5267	14680	25610	7035	6104.33	1364.72		6	1823	3290	5111	5835	1713	15350	5520.33	1900.51
7	11420	10120	5624	15710	28070	6442	6448.83	1542.43		7	1880	3371	5724	6162	1706	15910	5792.17	1974.67
8	11450	9714	5858	16380	30310	6592	6692	1698.54		8	2060	4047	5978	6225	2576	16890	6296	2035.65
9	13900	13470	7102	18510	36180	5241	7866.92	2073.06		9	2430	4547	6688	5918	3507	18150	6873.33	2138.26
10	13340	13580	6975	18240	37630	5344	7925.75	2174.15		10	2450	4817	6585	7335	3604	18160	7158.5	2119.22
11	13460	14990	7829	18380	37290	5651	8133.33	2107.92		11	2486	5187	7405	8249	4071	17480	7479.67	1988.97
12	14560	15670	7823	18730	36950	5838	8297.58	2069.19		12	2563	5337	7576	8389	3987	18440	7715.33	2118.67
13	14340	14640	8119	18080	38610	5564	8279.42	2187.86		13	2843	5614	7473	8940	3236	20340	8074.33	2405.94
14	15210	15570	8489	17470	39240	5367	8445.5	2217.01		14	2513	5878	7596	8914	3571	18730	7867	2174.67
15	14520	14510	8536	17080	37510	5381	8128.08	2102.14		15	2813	5761	7686	10090	4414	18500	8210.67	2103.09
16	13580	15370	8476	16440	36890	5554	8025.83	2055.74		16	2643	6045	8026	9720	5097	19550	8513.5	2209.36
17	13860	14240	7756	16150	35240	5717	7746.92	1954.42		17	2780	5667	7646	7649	5177	18250	7861.5	2012.85
18	14200	14450	8019	15610	36700	5427	7867.17	2057.08		18	2820	6035	7118	5337	5174	18720	7534	2109.27
19	13810	14490	8509	15430	35370	5577	7765.5	1947.28		19	2783	6155	7388	6125	5571	18020	7673.67	1973.24
20	13540	14020	8383	15510	36170	5491	7759.5	2014.03		20	2946	6582	7566	2340	5387	17420	7040.17	2039.98
21	14380	14890	8473	14720	34350	6308	7760.08	1847.35		21	3183	6735	7689	2516	6048	18040	7368.5	2089.62
22	14170	15110	8910	13900	34910	6675	7806.25	1867.97		22	3330	6718	7496	2793	6265	17210	7302	1941.72
23	13830	15090	9424	14160	34600	7092	7849.67	1819.91		23	3246	7252	8189	2490	6155	17530	7477	2014.8
24	14260	15040	9367	13720	33710	6918	7751.25	1763.41		24	3063	6995	7966	2903	6555	16490	7328.67	1847.13
25	12650	13110	9227	12740	32160	7292	7264.92	1666.84		25	3414	6495	7556	2920	7312	17140	7472.83	1912.28
26	12900	14100	9900	12230	32550	7599	7439.92	1669.98		26	3724	6768	7733	3451	7719	16070	7577.5	1705.38
27	13590	13600	9234	11500	30780	7859	7213.58	1553.4		27	3300	7052	7078	4927	7483	17110	7825	1797.82
28	13570	13230	9844	10730	30950	8529	7237.75	1547		28	3761	6875	7623	6835	7763	16910	8294.5	1663.81
29	12880	13650	9944	10440	30090	8313	7109.75	1494.07		29	3827	6925	7586	6445	7806	15860	8074.83	1517.88
30	12820	13400	9640	11520	29830	8663	7156.08	1456.31		30	3821	6868	6938	4211	8403	16160	7733.5	1671.26
31	13790	13680	10070	11230	29240	8997	7250.58	1392.05		31	3941	6758	7185	3140	8279	16030	7555.5	1713.31
32	12130	12180	9774	12190	28360	9290	6993.67	1334.21		32	4027	6998	7435	4014	8323	15040	7639.5	1508.15
33	11560	12940	9794	11760	27570	9684	6942.33	1270.6		33	3884	7238	6952	7579	8533	15800	8331	1483.84
34	12620	12200	10470	12400	27310	10280	7106.67	1210.16		34	3857	6982	7132	7756	9000	14570	8216.17	1321.81
35	11760	11210	9520	11330	25280	9197	6524.75	1133.11		35	3874	6475	6808	7422	8847	14430	7976	1324.59
36	11280	10620	9780	11080	24030	8904	6307.83	1054.85		36	3757	6055	6318	7823	8834	14400	7864.5	1355.97
37	10900	9590	9454	10890	22480	8910	6018.67	965.022		37	3897	5915	6078	8166	8623	12930	7601.5	1162.42
38	9787	12000	8870	10870	23280	9407	6184.5	1017.61		38	3877	6005	6338	8053	8263	11970	7417.67	1021.16
39	9704	9984	8830	10630	20930	8830	5742.33	871.868		39	3704	6285	6088	5457	8719	12230	7080.5	1116.25
40	10060	9830	8556	10270	20490	9380	5715.5	834.701		40	3507	5347	5992	3010	8824	11520	6366.67	1215.87
Time	TRV::00-RTHH-flg22						average	standard error		Time	TRV::00-HTHH-flg22						average	standard error
1	10260	9697	10560	6818	13530	8249	9852.33	930.846		1	4934	8857	2596	5812	3691	6245	5355.83	813.483
2	16690	10710	16230	7719	17600	10940	13314.8	1653.19		2	6205	8243	2066	5184	4207	3964	4978.17	787.234
3	21440	40870	27190	14260	19780	19760	23883.3	3794.29		3	74490	46580	15940	5691	5805	4391	25482.8	10751.8
4	38540	152300	76700	58290	67620	58470	75320	16241.7		4	132300	116100	43560	13720	8496	6568	53457.3	21106.5
5	102100	199000	93310	74900	114900	89460	112278	18173.9		5	127700	141900	49600	42310	14470	13020	64833.3	20984.1
6	141000	204600	93120	78500	125500	96490	123202	18765.6		6	123500	140600	49340	50050	23640	29350	69413.3	18612.3
7	153600	189700	92420	80670	125600	96760	123125	17134.2		7	116900	129500	47800	68800	33020	45230	73541.7	15036.9
8	155200	184400	95880	82860	124900	95610	123142	16235		8	103800	117800	42910	79030	41520	53410	73078.3	12101.6
9	167500	177900	103600	87970	132300	96950	127703	15524.3		9	95360	111100	39730	84380	51350	58990	73485	10343.5
10	173100	171000	103400	87540	132900	92210	126692	15726.7		10	87800	104300	34000	88720	60100	59750	72445	9584.38
11	173100	159500	96210	85270	127500	85610	121198	15686.8		11	80730	96920	29690	90300	66370	55030	69840	9300.43
12	173600	151300	92380	85350	125800	81710	118357	15598.8		12	73810	91700	26420	91200	51870	49240	64040	9690.5
13	177300	146300	90410	86000	124800	76110	116820	16222.7		13	67050	84950	24400	92700	71930	44310	64223.3	9560.24
14	176800	141400	86310	88600	126600	70200	114985	16510.5		14	62150	80010	20680	93790	80240	39460	62721.7	10381.5
15	169900	135100	82690	89630	121700	65820	110807	15773		15	54310	74220	15350	93940	82070	35510	59233.3	11134.8
16	163100	128200	80570	88270	119600	61160	106817	15172.2		16	50180	70250	12740	94240	83320	31770	57083.3	11663.2
17	161200	120900	78690	89470	118800	57790	104475	15013.6		17	43950	65990	11720	91600	82830	29070	54193.3	11665
18	155400	116800	73500	85920	112700	54390	99785	14711.9		18	39910	59000	10160	89750	84310	27110	51706.7	11824.8
19	149400	108600	70930	86280	113500	49880	96431.7	14335.8		19	35560	53070	8793	85660	85270	25160	48918.8	11834
20	145100	101900	68270	84180	109100	45850	92400	14098.6		20	32100	50050	8056	83110	86900	23510	47287.7	12012.9
21	137700	94350	69620	81380	106000	44220	88878.3	13074.3		21	28880	46340	7318	80620	85210	22210	45096.3	11886.7
22	131800	88630	65050	80570	107100	44240	86231.7	12598.6		22	26140	39910	6622	76550	85490	21550	42710.3	11794.3
23	127400	81400	61890	79230	104700	40690	82551.7	12508.1		23	23980	38430	5647	72620	84440	20670	40964.5	11602.5
24	121600	76220	60530	78130	105000	39470	80158.3	12103.7		24	23040	33490	5564	68410	83250	19700	38909	11302
25	117000	71680	59860	75230	100400	37540	76951.7	11590		25	21550	31950	5544	63010	85920	19340	37885.7	11341.3
26	110400	65300	57070	75000	95570	34600	72990	11105.2		26	19690	28700	4907	59520	81120	19460	35566.2	10733.6
27	96950	59300	55270	70440	89560	36130	67941.7	9241.77		27	17760	27180	4324	52160	79760	18100	33214	10359.9
28	98350	54050	50590	65750	84890	34470	64683.3	9604.56		28	17000	24210	4341	49710	77680	17410	31725.2	10087.7
29	88140	49920	50680	63250	80490	30500	60496.7	8716.84		29	15990	22670	3654	46380	73030	16420	29690.7	9498.32
30	84180	43980	45190	59370	72790	28710	55703.3	8352.5		30	15890	20660	3701	42070	71070	16370	28293.5	9096.24
31	74420	39740	42500	55900	69570	27740	51645	7427.25		31	14290	19460	3213	39430	66070	16420	26480.5	8458.24
32	69260	37190	40410	53370	63010	25870	48185	6758.01		32	13960	18050	3076	36580	62530	15230	24904.3	7973.64
33	64970	33460	39060	50970	58330	24480	45211.7	6328.21		33	12880	17150	2986	33740	59920	14120	23466	7625.22
34	60650	31260	35900	47250	55120	23140	42220	5931.52		34	12490	15500	2686	30700	57000	13390	21961	7227.52
35	57610	29540	33890	46050	52730	21860	40280	5727.42		35	11800	14970	2730	29340	55380	13150	21228.3	7007.23
36	55580	26930	31260	42030	48250	21380	37571.7	5395.85		36	11320	14250	2390	27770	50660	13290	19946.7	6376.9
37	53620	25860	34020	42710	48090	21620	37653.3	5160.04		37	11000	14160	2530	27900	51020	13720	20055	6421.27
38	51860	24700	31290	39170	45180	21920	35686.7	4807.61		38	10840	13310	2540	27590	48250	12690	19203.3	6098.3
39	53390	24380	32880	39950	45840	21240	36280	5089.16		39	11860	14230	2493	27590	46350	13600	19353.8	5764.92
40	52090	23590	30670	36720	41160	20460	34115	4791.04		40	11150	13830	2393	27610	47750	13370	19350.5	5999.53
Time	TRV::CaKAN3-RTHH-flg22						average	standard error		Time	TRV::00-HTHH-flg22						average	standard error
1	34500	4944	15760	9350	26650	30840	20340.7	4501.13		1	90	170	276	1473	4844	4471	1887.33	822.681
2	32570	2800	26490	14750	40740	44730	27013.3	5939.81		2	86	140	356	1213	4274	3834	1650.5	711.939
3	35020	2780	27950	17090	45120	51490	29908.3	6723.47		3	73	170	373	1520	4884	3354	1729	738.803
4	39840	5301	53450	49920	74870	60900	47380.2	8833.77		4	130	173	536	6172	8816	4367	3365.67	1366.81
5	50300	15260	101500	114500	119100	82920	80596.7	15148.4		5	263	243	1130	16960	17340	7476	7235.33	3034.58
6	73560	36350	132200	153800	148600	124400	111485	17358.6		6	406	316	1940	26200	25390	12910	11193.7	4564.35
7	99960	62880	145200	171200	162700	159500	133573	15985.2		7	646	513	2566	32490	30150	20450	14469.2	5612.36
8	127900	91280	150700	176300	175000	161900	147180	12187.8		8	823	710	3143	33930	31390	29120	16519.3	6142.48
9	148900	109200	161700	184300	190300	175300	161617	11097.7		9	1046	960	3567	32980	33400	36780	18122.2	6667.23
10	168900	121700	178900	191300	199600	193600	175667	10681.6		10	1263	923	4057	30750	34090	42980	19010.5	7081.83
11	173400	124900	183900	192800	202500	183700	176867	10164.8		11	1230	1166	4091	26360	31770	47640	18709.5	7251.61
12	178100	128300	174200	191000	196600	176200	174067	8990.6		12	1393	1180	4747	22500	28980	51360	18360	7429.8
13	177500	128100	173800	184600	204800	174100	173817	9398.45		13	1650	1276	4747	20700	28770	53880	18503.8	7695.22
14	181400	126100	171700	185700	186500	171300	170450	8464.43		14	1846	1223	4974	20490	26650	53360	18090.5	7534
15	178600	121100	168100	175500	175100	155900	162383	8123.64		15	1953	1283	5284	17010	25250	54010	17465	7541.01
16	175800	117600	158900	171600	181500	150900	159383	8701.77		16	2346	1330	5417	14880	22660	52290	16487.2	7216.48
17	167900	114500	161700	188700	188000	144800	160933	10500.1		17	2426	1156	5651	13630	22190	45640	15115.5	6301.38
18	169100	107000	140800	158800	163100	143600	147067	8394.5		18	2576	1230	5597	11940	20740	39030	13518.8	5372.19
19	162600	104300	150000	152300	125900	133500	138100	7916.12		19	2706	1270	5607	10420	19910	37890	12967.2	5196.49
20	159700	99270	145700	145000	132100	123700	134245	7877.35		20	2883	1286	6112	9824	19520	37360	12830.8	5090.44
21	151300	92810	145400	141900	111400	118800	126935	8548.21		21	3213	1230	5792	9164	19230	34830	12243.2	4751.94
22	147100	86970	139500	116300	116300	112200	119728	7981.61		22	3263	1130	5852	8059	17900	32970	11529	4475.37
23	141700	83090	140800	107000	112800	114000	116565	8252.82		23	3551	1030	6038	7315	17720	32090	11290.7	4354.21
24	137000	77070	129600	98850	112300	114300	111520	8048.09		24	3661	1146	5541	6618	17240	29850	10676	4060.63
25	129700	71420	130400	95050	106700	108200	106912	8288.33		25	3664	1150	5832	5912	15750	28370	10113	3811.51
26	126900	67230	123600	89900	105000	104100	102788	8252.3		26	3671	956	5507	5918	15870	29010	10155.3	3924.26
27	117500	60040	122900	82690	97960	89830	95153.3	8650.22		27	4077	940	5317	4884	15610	25650	9413	3494.43
28	110000	54910	110900	77670	95170	94510	90526.7	7932.97		28	3461	806	4961	4751	15040	24460	8913.17	3365.01
29	102300	50670	103400	57030	86460	87350	81201.7	8366.28		29	3584	846	4497	4344	13000	23100	8228.5	3113.66
30	98050	44980	97580	47210	80870	78530	74536.7	8756.38		30	3357	903	4521	4187	14750	23360	8513	3242.43
31	88700	41040	87610	42300	72280	67260	66531.7	7828.55		31	3424	843	4137	4071	12680	20220	7562.5	2751.79
32	80970	39490	83250	38370	69490	67730	63216.7	7372.15		32	3233	723	4057	3714	12330	19130	7197.83	2626.58
33	78000	36140	79630	35990	63680	64360	59633.3	7239.67		33	3123	906	3807	3471	10970	18080	6726.17	2431.82
34	74490	34110	72390	32890	59730	58890	55416.7	6757.67		34	2843	803	3551	3344	10210	16880	6271.83	2271.09
35	73540	34470	68500	30250	50850	53990	51933.3	6501.8		35	2816	720	3226	3146	10250	16650	6134.67	2268.34
36	65130	30460	63770	26940	49180	53700	48196.7	6071.23		36	2556	713	3276	2950	9714	15950	5859.83	2168.04
37	66120	30740	62250	25880	47490	51000	47246.7	6065.51		37	2543	590	3113	3120	9030	14860	5542.67	2001.9
38	60840	29230	58970	24840	40240	49930	44008.3	5632.86		38	2550	643	2946	2620	9250	14300	5384.83	1961.67
39	61790	31830	57960	23140	36590	45030	42723.3	5629.3		39	2203	676	2826	2970	9564	14590	5471.5	2019.57
40	57320	30930	56700	22910	35500	46080	41573.3	5258.77		40	2280	650	2890	2850	9180	13960	5301.67	1919.23
FIG 1f
Sample	Ct	avg Ct(Actin)	cf	dCt	ddCt	RQ		Primer			25.6825	Primer			8.03
TRV::00-RT	24.65	17.6525	8.03	6.9975	-1.0325	2.04557		CaPRP1	TRV::00-RT	24.65		Actin	TRV::00-RT	17.46	17.6525
TRV::00-RT	26.22	17.6525	8.03	8.5675	0.5375	0.688964		CaPRP1	TRV::00-RT	26.22		Actin	TRV::00-RT	17.56	17.6525
TRV::00-RT	25.5	17.6525	8.03	7.8475	-0.1825	1.13485		CaPRP1	TRV::00-RT	25.5		Actin	TRV::00-RT	17.41	17.6525
TRV::00-RT	26.36	17.6525	8.03	8.7075	0.6775	0.625248		CaPRP1	TRV::00-RT	26.36		Actin	TRV::00-RT	18.18	17.6525
TRV::00-RS	25.04	17.53	8.03	7.51	-0.52	1.43396		CaPRP1	TRV::00-RS	25.04		Actin	TRV::00-RS	17.52	17.53
TRV::00-RS	24.89	17.53	8.03	7.36	-0.67	1.59107		CaPRP1	TRV::00-RS	24.89		Actin	TRV::00-RS	16.97	17.53
TRV::00-RS	25.71	17.53	8.03	8.18	0.15	0.90125		CaPRP1	TRV::00-RS	25.71		Actin	TRV::00-RS	17.48	17.53
TRV::00-RS	25.75	17.53	8.03	8.22	0.19	0.876606		CaPRP1	TRV::00-RS	25.75		Actin	TRV::00-RS	18.15	17.53
TRV::00-HT	25.15	17.4125	8.03	7.7375	-0.2925	1.22476		CaPRP1	TRV::00-HT	25.15		Actin	TRV::00-HT	17.53	17.4125
TRV::00-HT	25.81	17.4125	8.03	8.3975	0.3675	0.775125		CaPRP1	TRV::00-HT	25.81		Actin	TRV::00-HT	17.43	17.4125
TRV::00-HT	25.73	17.4125	8.03	8.3175	0.2875	0.819321		CaPRP1	TRV::00-HT	25.73		Actin	TRV::00-HT	17.47	17.4125
TRV::00-HT	25.65	17.4125	8.03	8.2375	0.2075	0.866037		CaPRP1	TRV::00-HT	25.65		Actin	TRV::00-HT	17.22	17.4125
TRV::00-HR	17.73	17.3825	8.03	0.3475	-7.6825	205.43		CaPRP1	TRV::00-HR	17.73		Actin	TRV::00-HR	17.17	17.3825
TRV::00-HR	17.12	17.3825	8.03	-0.2625	-8.2925	313.539		CaPRP1	TRV::00-HR	17.12		Actin	TRV::00-HR	16.84	17.3825
TRV::00-HR	16.96	17.3825	8.03	-0.4225	-8.4525	350.313		CaPRP1	TRV::00-HR	16.96		Actin	TRV::00-HR	18.07	17.3825
TRV::00-HR	17.38	17.3825	8.03	-0.0025	-8.0325	261.832		CaPRP1	TRV::00-HR	17.38		Actin	TRV::00-HR	17.45	17.3825
TRV::CaKAN3-RT	26.14	17.405	8.03	8.735	0.705	0.613442		CaPRP1	TRV::CaKAN3-RT	26.14		Actin	TRV::CaKAN3-RT	17.37	17.405
TRV::CaKAN3-RT	25.33	17.405	8.03	7.925	-0.105	1.07549		CaPRP1	TRV::CaKAN3-RT	25.33		Actin	TRV::CaKAN3-RT	16.97	17.405
TRV::CaKAN3-RT	24.93	17.405	8.03	7.525	-0.505	1.41912		CaPRP1	TRV::CaKAN3-RT	24.93		Actin	TRV::CaKAN3-RT	17.43	17.405
TRV::CaKAN3-RT	26.38	17.405	8.03	8.975	0.945	0.51943		CaPRP1	TRV::CaKAN3-RT	26.38		Actin	TRV::CaKAN3-RT	17.85	17.405
TRV::CaKAN3-RS	25.58	17.21	8.03	8.37	0.34	0.790041		CaPRP1	TRV::CaKAN3-RS	25.58		Actin	TRV::CaKAN3-RS	17.24	17.21
TRV::CaKAN3-RS	25.73	17.21	8.03	8.52	0.49	0.712025		CaPRP1	TRV::CaKAN3-RS	25.73		Actin	TRV::CaKAN3-RS	17.67	17.21
TRV::CaKAN3-RS	26.23	17.21	8.03	9.02	0.99	0.503478		CaPRP1	TRV::CaKAN3-RS	26.23		Actin	TRV::CaKAN3-RS	17.01	17.21
TRV::CaKAN3-RS	26.03	17.21	8.03	8.82	0.79	0.578344		CaPRP1	TRV::CaKAN3-RS	26.03		Actin	TRV::CaKAN3-RS	16.92	17.21
TRV::CaKAN3-HT	25.73	17.625	8.03	8.105	0.075	0.949342		CaPRP1	TRV::CaKAN3-HT	25.73		Actin	TRV::CaKAN3-HT	17.68	17.625
TRV::CaKAN3-HT	25.6	17.625	8.03	7.975	-0.055	1.03886		CaPRP1	TRV::CaKAN3-HT	25.6		Actin	TRV::CaKAN3-HT	17.49	17.625
TRV::CaKAN3-HT	25.4	17.625	8.03	7.775	-0.255	1.19334		CaPRP1	TRV::CaKAN3-HT	25.4		Actin	TRV::CaKAN3-HT	17.19	17.625
TRV::CaKAN3-HT	25.88	17.625	8.03	8.255	0.225	0.855595		CaPRP1	TRV::CaKAN3-HT	25.88		Actin	TRV::CaKAN3-HT	18.14	17.625
TRV::CaKAN3-HR	26.36	17.1125	8.03	9.2475	1.2175	0.430027		CaPRP1	TRV::CaKAN3-HR	26.36		Actin	TRV::CaKAN3-HR	17.33	17.1125
TRV::CaKAN3-HR	25.61	17.1125	8.03	8.4975	0.4675	0.723217		CaPRP1	TRV::CaKAN3-HR	25.61		Actin	TRV::CaKAN3-HR	17.55	17.1125
TRV::CaKAN3-HR	25.44	17.1125	8.03	8.3275	0.2975	0.813661		CaPRP1	TRV::CaKAN3-HR	25.44		Actin	TRV::CaKAN3-HR	16.31	17.1125
TRV::CaKAN3-HR	25.98	17.1125	8.03	8.8675	0.8375	0.559612		CaPRP1	TRV::CaKAN3-HR	25.98		Actin	TRV::CaKAN3-HR	17.26	17.1125
Sample	Ct	avg Ct(Actin)	cf	dCt	ddCt	RQ		Primer			24.0825	Primer			6.43
TRV::00-RT	24.32	17.6525	6.43	6.6675	0.2375	0.848214		CaMgst3	TRV::00-RT	24.32		Actin	TRV::00-RT	17.46	17.6525
TRV::00-RT	23.87	17.6525	6.43	6.2175	-0.2125	1.15869		CaMgst3	TRV::00-RT	23.87		Actin	TRV::00-RT	17.56	17.6525
TRV::00-RT	23.77	17.6525	6.43	6.1175	-0.3125	1.24186		CaMgst3	TRV::00-RT	23.77		Actin	TRV::00-RT	17.41	17.6525
TRV::00-RT	24.37	17.6525	6.43	6.7175	0.2875	0.819321		CaMgst3	TRV::00-RT	24.37		Actin	TRV::00-RT	18.18	17.6525
TRV::00-RS	23.85	17.53	6.43	6.32	-0.11	1.07923		CaMgst3	TRV::00-RS	23.85		Actin	TRV::00-RS	17.52	17.53
TRV::00-RS	25.05	17.53	6.43	7.52	1.09	0.469761		CaMgst3	TRV::00-RS	25.05		Actin	TRV::00-RS	16.97	17.53
TRV::00-RS	23.73	17.53	6.43	6.2	-0.23	1.17283		CaMgst3	TRV::00-RS	23.73		Actin	TRV::00-RS	17.48	17.53
TRV::00-RS	23.77	17.53	6.43	6.24	-0.19	1.14076		CaMgst3	TRV::00-RS	23.77		Actin	TRV::00-RS	18.15	17.53
TRV::00-HT	20.16	17.4125	6.43	2.7475	-3.6825	12.8393		CaMgst3	TRV::00-HT	20.16		Actin	TRV::00-HT	17.53	17.4125
TRV::00-HT	20.27	17.4125	6.43	2.8575	-3.5725	11.8968		CaMgst3	TRV::00-HT	20.27		Actin	TRV::00-HT	17.43	17.4125
TRV::00-HT	20.78	17.4125	6.43	3.3675	-3.0625	8.35419		CaMgst3	TRV::00-HT	20.78		Actin	TRV::00-HT	17.47	17.4125
TRV::00-HT	20.53	17.4125	6.43	3.1175	-3.3125	9.93486		CaMgst3	TRV::00-HT	20.53		Actin	TRV::00-HT	17.22	17.4125
TRV::00-HR	17.31	17.3825	6.43	-0.0725	-6.5025	90.6666		CaMgst3	TRV::00-HR	17.31		Actin	TRV::00-HR	17.17	17.3825
TRV::00-HR	17.41	17.3825	6.43	0.0275	-6.4025	84.595		CaMgst3	TRV::00-HR	17.41		Actin	TRV::00-HR	16.84	17.3825
TRV::00-HR	16.89	17.3825	6.43	-0.4925	-6.9225	121.305		CaMgst3	TRV::00-HR	16.89		Actin	TRV::00-HR	18.07	17.3825
TRV::00-HR	16.97	17.3825	6.43	-0.4125	-6.8425	114.762		CaMgst3	TRV::00-HR	16.97		Actin	TRV::00-HR	17.45	17.3825
TRV::CaKAN3-RT	24.16	17.405	6.43	6.755	0.325	0.798298		CaMgst3	TRV::CaKAN3-RT	24.16		Actin	TRV::CaKAN3-RT	17.37	17.405
TRV::CaKAN3-RT	23.81	17.405	6.43	6.405	-0.025	1.01748		CaMgst3	TRV::CaKAN3-RT	23.81		Actin	TRV::CaKAN3-RT	16.97	17.405
TRV::CaKAN3-RT	23.43	17.405	6.43	6.025	-0.405	1.32409		CaMgst3	TRV::CaKAN3-RT	23.43		Actin	TRV::CaKAN3-RT	17.43	17.405
TRV::CaKAN3-RT	24.05	17.405	6.43	6.645	0.215	0.861546		CaMgst3	TRV::CaKAN3-RT	24.05		Actin	TRV::CaKAN3-RT	17.85	17.405
TRV::CaKAN3-RS	23.95	17.21	6.43	6.74	0.31	0.806642		CaMgst3	TRV::CaKAN3-RS	23.95		Actin	TRV::CaKAN3-RS	17.24	17.21
TRV::CaKAN3-RS	23.47	17.21	6.43	6.26	-0.17	1.12506		CaMgst3	TRV::CaKAN3-RS	23.47		Actin	TRV::CaKAN3-RS	17.67	17.21
TRV::CaKAN3-RS	23.7	17.21	6.43	6.49	0.06	0.959264		CaMgst3	TRV::CaKAN3-RS	23.7		Actin	TRV::CaKAN3-RS	17.01	17.21
TRV::CaKAN3-RS	23.5	17.21	6.43	6.29	-0.14	1.10191		CaMgst3	TRV::CaKAN3-RS	23.5		Actin	TRV::CaKAN3-RS	16.92	17.21
TRV::CaKAN3-HT	24.94	17.625	6.43	7.315	0.885	0.541488		CaMgst3	TRV::CaKAN3-HT	24.94		Actin	TRV::CaKAN3-HT	17.68	17.625
TRV::CaKAN3-HT	23.94	17.625	6.43	6.315	-0.115	1.08298		CaMgst3	TRV::CaKAN3-HT	23.94		Actin	TRV::CaKAN3-HT	17.49	17.625
TRV::CaKAN3-HT	23.53	17.625	6.43	5.905	-0.525	1.43893		CaMgst3	TRV::CaKAN3-HT	23.53		Actin	TRV::CaKAN3-HT	17.19	17.625
TRV::CaKAN3-HT	23.92	17.625	6.43	6.295	-0.135	1.09809		CaMgst3	TRV::CaKAN3-HT	23.92		Actin	TRV::CaKAN3-HT	18.14	17.625
TRV::CaKAN3-HR	24.13	17.1125	6.43	7.0175	0.5875	0.665495		CaMgst3	TRV::CaKAN3-HR	24.13		Actin	TRV::CaKAN3-HR	17.33	17.1125
TRV::CaKAN3-HR	24.09	17.1125	6.43	6.9775	0.5475	0.684205		CaMgst3	TRV::CaKAN3-HR	24.09		Actin	TRV::CaKAN3-HR	17.55	17.1125
TRV::CaKAN3-HR	23.67	17.1125	6.43	6.5575	0.1275	0.915416		CaMgst3	TRV::CaKAN3-HR	23.67		Actin	TRV::CaKAN3-HR	16.31	17.1125
TRV::CaKAN3-HR	23.74	17.1125	6.43	6.6275	0.1975	0.87206		CaMgst3	TRV::CaKAN3-HR	23.74		Actin	TRV::CaKAN3-HR	17.26	17.1125

## Sheet: Figure 3
FIG 3e
Output	Ct	avg Ct(EF1α)	cf	dCt	ddCt	RQ	CaR1B-23		19.4467								Output	Ct	avg Ct(EF1α)	cf	dCt	ddCt	RQ	CaR1B-23		25.9833
CaKAN3-HA/IP:HA	19.43	19.6467	-0.2	-0.216667	-0.0166667	1.01162	Output	CaKAN3-HA/IP:HA	19.43	Input	CaKAN3-HA/IP:HA-INPUT	19.74	19.6467	-0.2			CaHSF8-HA/IP:HA	25.91	19.92	6.06333	5.99	-0.0733333	1.05214	Output	CaHSF8-HA/IP:HA	25.91	Input	CaHSF8-HA/IP:HA-INPUT	19.83	19.92	6.06333
CaKAN3-HA/IP:HA	19.53	19.6467	-0.2	-0.116667	0.0833333	0.943874	Output	CaKAN3-HA/IP:HA	19.53	Input	CaKAN3-HA/IP:HA-INPUT	19.39	19.6467	-0.0130641			CaHSF8-HA/IP:HA	26.15	19.92	6.06333	6.23	0.166667	0.890899	Output	CaHSF8-HA/IP:HA	26.15	Input	CaHSF8-HA/IP:HA-INPUT	19.82	19.92	-0.00502008
CaKAN3-HA/IP:HA	19.38	19.6467	-0.2	-0.266667	-0.0666667	1.04729	Output	CaKAN3-HA/IP:HA	19.38	Input	CaKAN3-HA/IP:HA-INPUT	19.81	19.6467	0.00831354			CaHSF8-HA/IP:HA	25.89	19.92	6.06333	5.97	-0.0933333	1.06683	Output	CaHSF8-HA/IP:HA	25.89	Input	CaHSF8-HA/IP:HA-INPUT	20.11	19.92	0.00953815
CaKAN3-HA/IP:IgG	26.29	19.4433	-0.2	6.84667	7.04667	0.00756383	Output	CaKAN3-HA/IP:IgG	26.29	Input	CaKAN3-HA/IP:IgG-INPUT	19.24	19.4433	-0.020699			CaHSF8-HA/IP:HA-HA/IP:IgG	26.46	19.9733	6.06333	6.48667	0.423333	0.7457	Output	CaHSF8-HA/IP:HA-HA/IP:IgG	26.46	Input	CaHSF8-HA/IP:HA-HA/IP:IgG-INPUT	20.08	19.9733	0.00803213
CaKAN3-HA/IP:IgG	26.11	19.4433	-0.2	6.66667	6.86667	0.00856895	Output	CaKAN3-HA/IP:IgG	26.11	Input	CaKAN3-HA/IP:IgG-INPUT	19.27	19.4433	-0.0089148			CaHSF8-HA/IP:HA-HA/IP:IgG	26.49	19.9733	6.06333	6.51667	0.453333	0.730353	Output	CaHSF8-HA/IP:HA-HA/IP:IgG	26.49	Input	CaHSF8-HA/IP:HA-HA/IP:IgG-INPUT	19.76	19.9733	-0.0106809
CaKAN3-HA/IP:IgG	25.74	19.4433	-0.2	6.29667	6.49667	0.0110741	Output	CaKAN3-HA/IP:IgG	25.74	Input	CaKAN3-HA/IP:IgG-INPUT	19.82	19.4433	0.0193725			CaHSF8-HA/IP:HA-HA/IP:IgG	26.72	19.9733	6.06333	6.74667	0.683333	0.622725	Output	CaHSF8-HA/IP:HA-HA/IP:IgG	26.72	Input	CaHSF8-HA/IP:HA-HA/IP:IgG-INPUT	20.08	19.9733	0.00534045
Output	Ct	avg Ct(EF1α)	cf	dCt	ddCt	RQ	CaR1B-11		19.2833								Output	Ct	avg Ct(EF1α)	cf	dCt	ddCt	RQ	CaR1B-11		25.83
CaKAN3-HA/IP:HA	19.29	19.4967	-0.213333	-0.206667	0.00666667	0.99539	Output	CaKAN3-HA/IP:HA	19.29	Input	CaKAN3-HA/IP:HA-INPUT	19.67	19.4967	-0.213333			CaHSF8-HA/IP:HA	25.48	19.89	5.94	5.59	-0.35	1.27456	Output	CaHSF8-HA/IP:HA	25.48	Input	CaHSF8-HA/IP:HA-INPUT	20.09	19.89	5.94
CaKAN3-HA/IP:HA	19.53	19.4967	-0.213333	0.0333333	0.246667	0.842842	Output	CaKAN3-HA/IP:HA	19.53	Input	CaKAN3-HA/IP:HA-INPUT	19.64	19.4967	0.00735168			CaHSF8-HA/IP:HA	26.17	19.89	5.94	6.28	0.34	0.790041	Output	CaHSF8-HA/IP:HA	26.17	Input	CaHSF8-HA/IP:HA-INPUT	20.08	19.89	0.00955254
CaKAN3-HA/IP:HA	19.03	19.4967	-0.213333	-0.466667	-0.253333	1.19196	Output	CaKAN3-HA/IP:HA	19.03	Input	CaKAN3-HA/IP:HA-INPUT	19.18	19.4967	-0.0162421			CaHSF8-HA/IP:HA	25.84	19.89	5.94	5.95	0.01	0.993092	Output	CaHSF8-HA/IP:HA	25.84	Input	CaHSF8-HA/IP:HA-INPUT	19.5	19.89	-0.0196078
CaKAN3-HA/IP:IgG	26.03	19.84	-0.213333	6.19	6.40333	0.0118142	Output	CaKAN3-HA/IP:IgG	26.03	Input	CaKAN3-HA/IP:IgG-INPUT	20.07	19.84	0.0294067			CaHSF8-HA/IP:HA-HA/IP:IgG	27.26	19.9467	5.94	7.31333	1.37333	0.385998	Output	CaHSF8-HA/IP:HA-HA/IP:IgG	27.26	Input	CaHSF8-HA/IP:HA-HA/IP:IgG-INPUT	20.11	19.9467	0.0110608
CaKAN3-HA/IP:IgG	26.12	19.84	-0.213333	6.28	6.49333	0.0110997	Output	CaKAN3-HA/IP:IgG	26.12	Input	CaKAN3-HA/IP:IgG-INPUT	20.01	19.84	0.00856855			CaHSF8-HA/IP:HA-HA/IP:IgG	26.57	19.9467	5.94	6.62333	0.683333	0.622725	Output	CaHSF8-HA/IP:HA-HA/IP:IgG	26.57	Input	CaHSF8-HA/IP:HA-HA/IP:IgG-INPUT	19.66	19.9467	-0.0143717
CaKAN3-HA/IP:IgG	25.69	19.84	-0.213333	5.85	6.06333	0.0149539	Output	CaKAN3-HA/IP:IgG	25.69	Input	CaKAN3-HA/IP:IgG-INPUT	19.44	19.84	-0.0201613			CaHSF8-HA/IP:HA-HA/IP:IgG	26.27	19.9467	5.94	6.32333	0.383333	0.766664	Output	CaHSF8-HA/IP:HA-HA/IP:IgG	26.27	Input	CaHSF8-HA/IP:HA-HA/IP:IgG-INPUT	20.07	19.9467	0.00618316
Output	Ct	avg Ct(EF1α)	cf	dCt	ddCt	RQ	CaR1A		25.1133								Output	Ct	avg Ct(EF1α)	cf	dCt	ddCt	RQ	CaR1A		25.6033
CaKAN3-HA/IP:HA	24.95	19.4133	5.7	5.53667	-0.163333	1.11987	Output	CaKAN3-HA/IP:HA	24.95	Input	CaKAN3-HA/IP:HA-INPUT	19.42	19.4133	5.7			CaHSF8-HA/IP:HA	25.22	20.0467	5.55667	5.17333	-0.383333	1.30435	Output	CaHSF8-HA/IP:HA	25.22	Input	CaHSF8-HA/IP:HA-INPUT	20	20.0467	5.55667
CaKAN3-HA/IP:HA	25.32	19.4133	5.7	5.90667	0.206667	0.866537	Output	CaKAN3-HA/IP:HA	25.32	Input	CaKAN3-HA/IP:HA-INPUT	19.92	19.4133	0.0260989			CaHSF8-HA/IP:HA	25.95	20.0467	5.55667	5.90333	0.346667	0.786399	Output	CaHSF8-HA/IP:HA	25.95	Input	CaHSF8-HA/IP:HA-INPUT	19.87	20.0467	-0.00881277
CaKAN3-HA/IP:HA	25.07	19.4133	5.7	5.65667	-0.0433333	1.03049	Output	CaKAN3-HA/IP:HA	25.07	Input	CaKAN3-HA/IP:HA-INPUT	18.9	19.4133	-0.0264423			CaHSF8-HA/IP:HA	25.64	20.0467	5.55667	5.59333	0.0366667	0.974905	Output	CaHSF8-HA/IP:HA	25.64	Input	CaHSF8-HA/IP:HA-INPUT	20.27	20.0467	0.0111407
CaKAN3-HA/IP:IgG	27.84	19.4067	5.7	8.43333	2.73333	0.150378	Output	CaKAN3-HA/IP:IgG	25.84	Input	CaKAN3-HA/IP:IgG-INPUT	19.36	19.4067	-0.00274725			CaHSF8-HA/IP:HA-HA/IP:IgG	26.35	19.6933	5.55667	6.65667	1.1	0.466516	Output	CaHSF8-HA/IP:HA-HA/IP:IgG	26.35	Input	CaHSF8-HA/IP:HA-HA/IP:IgG-INPUT	19.69	19.6933	-0.0177918
CaKAN3-HA/IP:IgG	27.35	19.4067	5.7	7.94333	2.24333	0.211198	Output	CaKAN3-HA/IP:IgG	26.35	Input	CaKAN3-HA/IP:IgG-INPUT	19.34	19.4067	-0.00343525			CaHSF8-HA/IP:HA-HA/IP:IgG	26.29	19.6933	5.55667	6.59667	1.04	0.486327	Output	CaHSF8-HA/IP:HA-HA/IP:IgG	26.29	Input	CaHSF8-HA/IP:HA-HA/IP:IgG-INPUT	19.45	19.6933	-0.0123561
CaKAN3-HA/IP:IgG	27.16	19.4067	5.7	7.75333	2.05333	0.240927	Output	CaKAN3-HA/IP:IgG	26.16	Input	CaKAN3-HA/IP:IgG-INPUT	19.52	19.4067	0.00583992			CaHSF8-HA/IP:HA-HA/IP:IgG	26.46	19.6933	5.55667	6.76667	1.21	0.432269	Output	CaHSF8-HA/IP:HA-HA/IP:IgG	26.46	Input	CaHSF8-HA/IP:HA-HA/IP:IgG-INPUT	19.94	19.6933	0.0125254
Output	Ct	avg Ct(EF1α)	cf	dCt	ddCt	RQ	CaR1B-12		25.1467								Output	Ct	avg Ct(EF1α)	cf	dCt	ddCt	RQ	CaR1B-12		25.7633
CaKAN3-HA/IP:HA	25.14	19.2967	5.85	5.84333	-0.00666667	1.00463	Output	CaKAN3-HA/IP:HA	25.14	Input	CaKAN3-HA/IP:HA-INPUT	18.93	19.2967	5.85			CaHSF8-HA/IP:HA	25.41	20.1833	5.58	5.22667	-0.353333	1.27751	Output	CaHSF8-HA/IP:HA	25.41	Input	CaHSF8-HA/IP:HA-INPUT	20.17	20.1833	5.58
CaKAN3-HA/IP:HA	25.37	19.2967	5.85	6.07333	0.223333	0.856584	Output	CaKAN3-HA/IP:HA	25.37	Input	CaKAN3-HA/IP:HA-INPUT	19.45	19.2967	0.0079461			CaHSF8-HA/IP:HA	26.05	20.1833	5.58	5.86667	0.286667	0.819794	Output	CaHSF8-HA/IP:HA	26.05	Input	CaHSF8-HA/IP:HA-INPUT	20.14	20.1833	-0.00214699
CaKAN3-HA/IP:HA	24.93	19.2967	5.85	5.63333	-0.216667	1.16205	Output	CaKAN3-HA/IP:HA	24.93	Input	CaKAN3-HA/IP:HA-INPUT	19.51	19.2967	0.0110554			CaHSF8-HA/IP:HA	25.83	20.1833	5.58	5.64667	0.0666667	0.954842	Output	CaHSF8-HA/IP:HA	25.83	Input	CaHSF8-HA/IP:HA-INPUT	20.24	20.1833	0.0028076
CaKAN3-HA/IP:IgG	27.37	19.2533	5.85	8.11667	2.26667	0.207809	Output	CaKAN3-HA/IP:IgG	25.37	Input	CaKAN3-HA/IP:IgG-INPUT	19.21	19.2533	-0.00449128			CaHSF8-HA/IP:HA-HA/IP:IgG	26.55	19.9433	5.58	6.60667	1.02667	0.490843	Output	CaHSF8-HA/IP:HA-HA/IP:IgG	26.55	Input	CaHSF8-HA/IP:HA-HA/IP:IgG-INPUT	19.85	19.9433	-0.0165153
CaKAN3-HA/IP:IgG	27.61	19.2533	5.85	8.35667	2.50667	0.175962	Output	CaKAN3-HA/IP:IgG	25.61	Input	CaKAN3-HA/IP:IgG-INPUT	19.26	19.2533	0.00034626			CaHSF8-HA/IP:HA-HA/IP:IgG	26.33	19.9433	5.58	6.38667	0.806667	0.571701	Output	CaHSF8-HA/IP:HA-HA/IP:IgG	26.33	Input	CaHSF8-HA/IP:HA-HA/IP:IgG-INPUT	20.08	19.9433	0.00685275
CaKAN3-HA/IP:IgG	27.78	19.2533	5.85	8.52667	2.67667	0.156402	Output	CaKAN3-HA/IP:IgG	25.78	Input	CaKAN3-HA/IP:IgG-INPUT	19.29	19.2533	0.00190443			CaHSF8-HA/IP:HA-HA/IP:IgG	26.41	19.9433	5.58	6.46667	0.886667	0.540862	Output	CaHSF8-HA/IP:HA-HA/IP:IgG	26.41	Input	CaHSF8-HA/IP:HA-HA/IP:IgG-INPUT	19.9	19.9433	-0.00217282
																	Output	Ct	avg Ct(EF1α)	cf	dCt	ddCt	RQ	CaR1A-6		25.8467
Output	Ct	avg Ct(EF1α)	cf	dCt	ddCt	RQ	CaR1A-6		25.19								CaHSF8-HA/IP:HA	25.74	20.22	5.62667	5.52	-0.106667	1.07674	Output	CaHSF8-HA/IP:HA	25.74	Input	CaHSF8-HA/IP:HA-INPUT	20.41	20.22	5.62667
CaKAN3-HA/IP:HA	25.11	19.36	5.83	5.75	-0.08	1.05702	Output	CaKAN3-HA/IP:HA	25.11	Input	CaKAN3-HA/IP:HA-INPUT	19.49	19.36	5.83			CaHSF8-HA/IP:HA	26.07	20.22	5.62667	5.85	0.223333	0.856584	Output	CaHSF8-HA/IP:HA	26.07	Input	CaHSF8-HA/IP:HA-INPUT	20.08	20.22	-0.00692384
CaKAN3-HA/IP:HA	25.14	19.36	5.83	5.78	-0.05	1.03526	Output	CaKAN3-HA/IP:HA	25.14	Input	CaKAN3-HA/IP:HA-INPUT	19.16	19.36	-0.0103306			CaHSF8-HA/IP:HA	25.73	20.22	5.62667	5.51	-0.116667	1.08423	Output	CaHSF8-HA/IP:HA	25.73	Input	CaHSF8-HA/IP:HA-INPUT	20.17	20.22	-0.0024728
CaKAN3-HA/IP:HA	25.32	19.36	5.83	5.96	0.13	0.913831	Output	CaKAN3-HA/IP:HA	25.32	Input	CaKAN3-HA/IP:HA-INPUT	19.43	19.36	0.0036157			CaHSF8-HA/IP:HA-HA/IP:IgG	26.3	19.8133	5.62667	6.48667	0.86	0.550953	Output	CaHSF8-HA/IP:HA-HA/IP:IgG	26.3	Input	CaHSF8-HA/IP:HA-HA/IP:IgG-INPUT	20.17	19.8133	-0.0024728
CaKAN3-HA/IP:IgG	26.1	19.17	5.83	6.93	1.1	0.466516	Output	CaKAN3-HA/IP:IgG	26.1	Input	CaKAN3-HA/IP:IgG-INPUT	19.58	19.17	0.0113636			CaHSF8-HA/IP:HA-HA/IP:IgG	26.88	19.8133	5.62667	7.06667	1.44	0.368567	Output	CaHSF8-HA/IP:HA-HA/IP:IgG	26.88	Input	CaHSF8-HA/IP:HA-HA/IP:IgG-INPUT	19.72	19.8133	-0.00471063
CaKAN3-HA/IP:IgG	25.88	19.17	5.83	6.71	0.88	0.543367	Output	CaKAN3-HA/IP:IgG	25.88	Input	CaKAN3-HA/IP:IgG-INPUT	18.97	19.17	-0.010433			CaHSF8-HA/IP:HA-HA/IP:IgG	26.6	19.8133	5.62667	6.78667	1.16	0.447513	Output	CaHSF8-HA/IP:HA-HA/IP:IgG	26.6	Input	CaHSF8-HA/IP:HA-HA/IP:IgG-INPUT	19.55	19.8133	-0.0132907
CaKAN3-HA/IP:IgG	25.93	19.17	5.83	6.76	0.93	0.524858	Output	CaKAN3-HA/IP:IgG	25.93	Input	CaKAN3-HA/IP:IgG-INPUT	18.96	19.17	-0.0109546
Output	Ct	avg Ct(EF1α)	cf	dCt	ddCt	RQ	CaR1B-16		22.1233								Output	Ct	avg Ct(EF1α)	cf	dCt	ddCt	RQ	CaR1B-16		25.8033
CaKAN3-HA/IP:HA	21.11	19.1233	3	1.98667	-1.01333	2.01857	Output	CaKAN3-HA/IP:HA	21.11	Input	CaKAN3-HA/IP:HA-INPUT	18.61	19.1233	3			CaHSF8-HA/IP:HA	25.79	20.0267	5.77667	5.76333	-0.0133333	1.00928	Output	CaHSF8-HA/IP:HA	25.79	Input	CaHSF8-HA/IP:HA-INPUT	20.11	20.0267	5.77667
CaKAN3-HA/IP:HA	22.42	19.1233	3	3.29667	0.296667	0.814131	Output	CaKAN3-HA/IP:HA	22.42	Input	CaKAN3-HA/IP:HA-INPUT	19.34	19.1233	0.01133			CaHSF8-HA/IP:HA	26.04	20.0267	5.77667	6.01333	0.236667	0.848704	Output	CaHSF8-HA/IP:HA	26.04	Input	CaHSF8-HA/IP:HA-INPUT	20.16	20.0267	0.00665779
CaKAN3-HA/IP:HA	22.84	19.1233	3	3.71667	0.716667	0.608502	Output	CaKAN3-HA/IP:HA	22.84	Input	CaKAN3-HA/IP:HA-INPUT	19.42	19.1233	0.0155133			CaHSF8-HA/IP:HA	25.58	20.0267	5.77667	5.55333	-0.223333	1.16743	Output	CaHSF8-HA/IP:HA	25.58	Input	CaHSF8-HA/IP:HA-INPUT	19.81	20.0267	-0.0108189
CaKAN3-HA/IP:IgG	26.06	19.1567	3	6.90333	3.90333	0.0668312	Output	CaKAN3-HA/IP:IgG	26.06	Input	CaKAN3-HA/IP:IgG-INPUT	18.71	19.1567	-0.0216141			CaHSF8-HA/IP:HA-HA/IP:IgG	26.31	19.6133	5.77667	6.69667	0.92	0.528509	Output	CaHSF8-HA/IP:HA-HA/IP:IgG	26.31	Input	CaHSF8-HA/IP:HA-HA/IP:IgG-INPUT	19.54	19.6133	-0.0243009
CaKAN3-HA/IP:IgG	26	19.1567	3	6.84333	3.84333	0.0696693	Output	CaKAN3-HA/IP:IgG	26	Input	CaKAN3-HA/IP:IgG-INPUT	19.05	19.1567	-0.00556812			CaHSF8-HA/IP:HA-HA/IP:IgG	26.15	19.6133	5.77667	6.53667	0.76	0.590496	Output	CaHSF8-HA/IP:HA-HA/IP:IgG	26.15	Input	CaHSF8-HA/IP:HA-HA/IP:IgG-INPUT	19.47	19.6133	-0.00730795
CaKAN3-HA/IP:IgG	25.93	19.1567	3	6.77333	3.77333	0.073133	Output	CaKAN3-HA/IP:IgG	25.93	Input	CaKAN3-HA/IP:IgG-INPUT	19.71	19.1567	0.0288846			CaHSF8-HA/IP:HA-HA/IP:IgG	26.78	19.6133	5.77667	7.16667	1.39	0.381565	Output	CaHSF8-HA/IP:HA-HA/IP:IgG	26.78	Input	CaHSF8-HA/IP:HA-HA/IP:IgG-INPUT	19.83	19.6133	0.0110469
Output	Ct	avg Ct(EF1α)	cf	dCt	ddCt	RQ	CaWRKY40		25.8467								Output	Ct	avg Ct(EF1α)	cf	dCt	ddCt	RQ	CaWRKY40		26.4067
CaKAN3-HA/IP:HA	25.62	19.3467	6.5	6.27333	-0.226667	1.17013	Output	CaKAN3-HA/IP:HA	25.62	Input	CaKAN3-HA/IP:HA-INPUT	19.23	19.3467	6.5			CaHSF8-HA/IP:HA	26.57	20.06	6.34667	6.51	0.163333	0.89296	Output	CaHSF8-HA/IP:HA	26.57	Input	CaHSF8-HA/IP:HA-INPUT	20.05	20.06	6.34667
CaKAN3-HA/IP:HA	25.7	19.3467	6.5	6.35333	-0.146667	1.10701	Output	CaKAN3-HA/IP:HA	25.7	Input	CaKAN3-HA/IP:HA-INPUT	19.52	19.3467	0.00895934			CaHSF8-HA/IP:HA	26.09	20.06	6.34667	6.03	-0.316667	1.24545	Output	CaHSF8-HA/IP:HA	26.09	Input	CaHSF8-HA/IP:HA-INPUT	20.06	20.06	0
CaKAN3-HA/IP:HA	26.22	19.3467	6.5	6.87333	0.373333	0.771997	Output	CaKAN3-HA/IP:HA	26.22	Input	CaKAN3-HA/IP:HA-INPUT	19.29	19.3467	-0.00292901			CaHSF8-HA/IP:HA	26.56	20.06	6.34667	6.5	0.153333	0.899171	Output	CaHSF8-HA/IP:HA	26.56	Input	CaHSF8-HA/IP:HA-INPUT	20.07	20.06	0.000498504
CaKAN3-HA/IP:IgG	26	19.53	6.5	6.47	-0.03	1.02101	Output	CaKAN3-HA/IP:IgG	26	Input	CaKAN3-HA/IP:IgG-INPUT	19.72	19.53	0.019297			CaHSF8-HA/IP:HA-HA/IP:IgG	26.66	20.1167	6.34667	6.54333	0.196667	0.872564	Output	CaHSF8-HA/IP:HA-HA/IP:IgG	26.66	Input	CaHSF8-HA/IP:HA-HA/IP:IgG-INPUT	20.39	20.1167	0.0164506
CaKAN3-HA/IP:IgG	26.12	19.53	6.5	6.59	0.09	0.939523	Output	CaKAN3-HA/IP:IgG	26.12	Input	CaKAN3-HA/IP:IgG-INPUT	19.35	19.53	-0.00921659			CaHSF8-HA/IP:HA-HA/IP:IgG	26.27	20.1167	6.34667	6.15333	-0.193333	1.1434	Output	CaHSF8-HA/IP:HA-HA/IP:IgG	26.27	Input	CaHSF8-HA/IP:HA-HA/IP:IgG-INPUT	19.95	20.1167	-0.008285
CaKAN3-HA/IP:IgG	26.03	19.53	6.5	6.5	0	1	Output	CaKAN3-HA/IP:IgG	26.03	Input	CaKAN3-HA/IP:IgG-INPUT	19.52	19.53	-0.000512033			CaHSF8-HA/IP:HA-HA/IP:IgG	26.63	20.1167	6.34667	6.51333	0.166667	0.890899	Output	CaHSF8-HA/IP:HA-HA/IP:IgG	26.63	Input	CaHSF8-HA/IP:HA-HA/IP:IgG-INPUT	20.01	20.1167	-0.0053024
Output	Ct	avg Ct(EF1α)	cf	dCt	ddCt	RQ	CaWRKY58		26.02								Output	Ct	avg Ct(EF1α)	cf	dCt	ddCt	RQ	CaWRKY58		26.4167
CaKAN3-HA/IP:HA	25.49	19.29	6.73	6.2	-0.53	1.44393	Output	CaKAN3-HA/IP:HA	25.49	Input	CaKAN3-HA/IP:HA-INPUT	19.36	19.29	6.73			CaHSF8-HA/IP:HA	26.27	20.3033	6.11333	5.96667	-0.146667	1.10701	Output	CaHSF8-HA/IP:HA	26.27	Input	CaHSF8-HA/IP:HA-INPUT	20.53	20.3033	6.11333
CaKAN3-HA/IP:HA	26.36	19.29	6.73	7.07	0.34	0.790041	Output	CaKAN3-HA/IP:HA	26.36	Input	CaKAN3-HA/IP:HA-INPUT	19.58	19.29	0.0150337			CaHSF8-HA/IP:HA	26.73	20.3033	6.11333	6.42667	0.313333	0.80478	Output	CaHSF8-HA/IP:HA	26.73	Input	CaHSF8-HA/IP:HA-INPUT	20.45	20.3033	0.00722377
CaKAN3-HA/IP:HA	26.21	19.29	6.73	6.92	0.19	0.876606	Output	CaKAN3-HA/IP:HA	26.21	Input	CaKAN3-HA/IP:HA-INPUT	18.93	19.29	-0.0186625			CaHSF8-HA/IP:HA	26.25	20.3033	6.11333	5.94667	-0.166667	1.12246	Output	CaHSF8-HA/IP:HA	26.25	Input	CaHSF8-HA/IP:HA-INPUT	19.93	20.3033	-0.0183878
CaKAN3-HA/IP:IgG	25.4	19.53	6.73	5.87	-0.86	1.81504	Output	CaKAN3-HA/IP:IgG	25.4	Input	CaKAN3-HA/IP:IgG-INPUT	19.5	19.53	0.0108865			CaHSF8-HA/IP:HA-HA/IP:IgG	26.32	20.35	6.11333	5.97	-0.143333	1.10445	Output	CaHSF8-HA/IP:HA-HA/IP:IgG	26.32	Input	CaHSF8-HA/IP:HA-HA/IP:IgG-INPUT	20.25	20.35	-0.00262683
CaKAN3-HA/IP:IgG	25.64	19.53	6.73	6.11	-0.62	1.53688	Output	CaKAN3-HA/IP:IgG	25.64	Input	CaKAN3-HA/IP:IgG-INPUT	19.57	19.53	0.00204813			CaHSF8-HA/IP:HA-HA/IP:IgG	26.41	20.35	6.11333	6.06	-0.0533333	1.03766	Output	CaHSF8-HA/IP:HA-HA/IP:IgG	26.41	Input	CaHSF8-HA/IP:HA-HA/IP:IgG-INPUT	20.14	20.35	-0.0103194
CaKAN3-HA/IP:IgG	26.89	19.53	6.73	7.36	0.63	0.646176	Output	CaKAN3-HA/IP:IgG	26.89	Input	CaKAN3-HA/IP:IgG-INPUT	19.52	19.53	-0.000512033			CaHSF8-HA/IP:HA-HA/IP:IgG	26.78	20.35	6.11333	6.43	0.316667	0.802923	Output	CaHSF8-HA/IP:HA-HA/IP:IgG	26.78	Input	CaHSF8-HA/IP:HA-HA/IP:IgG-INPUT	20.66	20.35	0.0152334

## Sheet: Figure 4
FIG 4a																										FIG 4b
Sample	Ct	avg Ct(EF1α)	cf	dCt	ddCt	RQ		Primer:			26.29	Primer:					0.575									Sample	Ct	avg Ct(EF1α)	cf	dCt	ddCt	RQ		Primer:			26.1675	Primer:					0.77
TRV::00-CK-RT	26.18	25.715	0.575	0.465	-0.11	1.07923		CaR1B-23	TRV::00-CK-RT	26.18		Actin	TRV::00-CK-RT	25.91	25.715											TRV::00-CK-RT	26.09	25.3975	0.77	0.6925	-0.0775	1.05519		CaR1B-23	TRV::00-CK-RT	26.09		Actin	TRV::00-CK-RT	25.16	25.3975
TRV::00-CK-RT	26.52	25.715	0.575	0.805	0.23	0.852635		CaR1B-23	TRV::00-CK-RT	26.52		Actin	TRV::00-CK-RT	25.49	25.715											TRV::00-CK-RT	26.14	25.3975	0.77	0.7425	-0.0275	1.01924		CaR1B-23	TRV::00-CK-RT	26.14		Actin	TRV::00-CK-RT	25.74	25.3975
TRV::00-CK-RT	26.19	25.715	0.575	0.475	-0.1	1.07177		CaR1B-23	TRV::00-CK-RT	26.19		Actin	TRV::00-CK-RT	25.79	25.715											TRV::00-CK-RT	26.3	25.3975	0.77	0.9025	0.1325	0.912249		CaR1B-23	TRV::00-CK-RT	26.3		Actin	TRV::00-CK-RT	25.22	25.3975		P value：
TRV::00-CK-RT	26.27	25.715	0.575	0.555	-0.02	1.01396		CaR1B-23	TRV::00-CK-RT	26.27		Actin	TRV::00-CK-RT	25.67	25.715		P value：									TRV::00-CK-RT	26.14	25.3975	0.77	0.7425	-0.0275	1.01924		CaR1B-23	TRV::00-CK-RT	26.14		Actin	TRV::00-CK-RT	25.47	25.3975			TRV::00-CaHSF8-RT	TRV::CaKAN3-CaHSF8-RT	TRV::CaKAN3-CK-RT	TRV::00-CK-RT
TRV::00-CaKAN3-RT	27.84	25.6775	0.575	2.1625	1.5875	0.332748		CaR1B-23	TRV::00-CaKAN3-RT	27.84		Actin	TRV::00-CaKAN3-RT	25.75	25.6775			TRV::00-CK-RT	TRV::CaHSF8-CK-RT	TRV::00-CaKAN3-RT	TRV::CaHSF8-CaKAN3-RT					TRV::00-CaHSF8-RT	23.05	25.5525	0.77	-2.5025	-3.2725	9.66319		CaR1B-23	TRV::00-CaHSF8-RT	25.05		Actin	TRV::00-CaHSF8-RT	25.45	25.5525		TRV::00-CaHSF8-RT		0.0001	0.0001	0.0001
TRV::00-CaKAN3-RT	27.63	25.6775	0.575	1.9525	1.3775	0.384885		CaR1B-23	TRV::00-CaKAN3-RT	27.63		Actin	TRV::00-CaKAN3-RT	25.53	25.6775		TRV::00-CK-RT		0.7118	0.0002	0.0001					TRV::00-CaHSF8-RT	23.74	25.5525	0.77	-1.8125	-2.5825	5.98977		CaR1B-23	TRV::00-CaHSF8-RT	24.74		Actin	TRV::00-CaHSF8-RT	25.62	25.5525		TRV::CaKAN3-CaHSF8-RT	4.5264		0.2771	0.0151
TRV::00-CaKAN3-RT	27.42	25.6775	0.575	1.7425	1.1675	0.445192		CaR1B-23	TRV::00-CaKAN3-RT	27.42		Actin	TRV::00-CaKAN3-RT	25.86	25.6775		TRV::CaHSF8-CK-RT	0.046		0.0004	0.0002					TRV::00-CaHSF8-RT	23.75	25.5525	0.77	-1.8025	-2.5725	5.94839		CaR1B-23	TRV::00-CaHSF8-RT	24.75		Actin	TRV::00-CaHSF8-RT	25.37	25.5525		TRV::CaKAN3-CK-RT	5.292	0.7656		0.1163
TRV::00-CaKAN3-RT	27.98	25.6775	0.575	2.3025	1.7275	0.301975		CaR1B-23	TRV::00-CaKAN3-RT	27.98		Actin	TRV::00-CaKAN3-RT	25.57	25.6775		TRV::00-CaKAN3-RT	0.6382	0.5922		0.7328					TRV::00-CaHSF8-RT	23.3	25.5525	0.77	-2.2525	-3.0225	8.12574		CaR1B-23	TRV::00-CaHSF8-RT	25.3		Actin	TRV::00-CaHSF8-RT	25.77	25.5525		TRV::00-CK-RT	6.4303	1.9039	1.1383
TRV::CaHSF8-CK-RT	25.66	25.54	0.575	0.12	-0.455	1.37078		CaR1B-23	TRV::CaHSF8-CK-RT	25.66		Actin	TRV::CaHSF8-CK-RT	25.9	25.54		TRV::CaHSF8-CaKAN3-RT	0.6807	0.6347	0.0425						TRV::CaKAN3-CK-RT	25.44	25.4625	0.77	-0.0225	-0.7925	1.73207		CaR1B-23	TRV::CaKAN3-CK-RT	25.44		Actin	TRV::CaKAN3-CK-RT	25.51	25.4625
TRV::CaHSF8-CK-RT	26.52	25.54	0.575	0.98	0.405	0.755236		CaR1B-23	TRV::CaHSF8-CK-RT	26.52		Actin	TRV::CaHSF8-CK-RT	25.47	25.54											TRV::CaKAN3-CK-RT	25.09	25.4625	0.77	-0.3725	-1.1425	2.20763		CaR1B-23	TRV::CaKAN3-CK-RT	25.09		Actin	TRV::CaKAN3-CK-RT	25.2	25.4625
TRV::CaHSF8-CK-RT	26.68	25.54	0.575	1.14	0.565	0.675955		CaR1B-23	TRV::CaHSF8-CK-RT	26.68		Actin	TRV::CaHSF8-CK-RT	25.38	25.54											TRV::CaKAN3-CK-RT	25	25.4625	0.77	-0.4625	-1.2325	2.34974		CaR1B-23	TRV::CaKAN3-CK-RT	25		Actin	TRV::CaKAN3-CK-RT	25.57	25.4625			TRV::00-CaHSF8-HT	TRV::00-CK-HT	TRV::CaKAN3-CaHSF8-HT	TRV::CaKAN3-CK-HT
TRV::CaHSF8-CK-RT	26.07	25.54	0.575	0.53	-0.045	1.03168		CaR1B-23	TRV::CaHSF8-CK-RT	26.07		Actin	TRV::CaHSF8-CK-RT	25.41	25.54											TRV::CaKAN3-CK-RT	25.05	25.4625	0.77	-0.4125	-1.1825	2.2697		CaR1B-23	TRV::CaKAN3-CK-RT	25.05		Actin	TRV::CaKAN3-CK-RT	25.57	25.4625		TRV::00-CaHSF8-HT		0.0001	0.0001	0.0001
TRV::CaHSF8-CaKAN3-RT	28.04	25.625	0.575	2.415	1.84	0.279322		CaR1B-23	TRV::CaHSF8-CaKAN3-RT	28.04		Actin	TRV::CaHSF8-CaKAN3-RT	25.68	25.625			TRV::00-CaKAN3-HT	TRV::00-CK-HT	TRV::CaHSF8-CK-HT	TRV::CaHSF8-CaKAN3-HT					TRV::CaKAN3-CaHSF8-RT	24.73	25.765	0.77	-1.035	-1.805	3.49429		CaR1B-23	TRV::CaKAN3-CaHSF8-RT	24.73		Actin	TRV::CaKAN3-CaHSF8-RT	26.01	25.765		TRV::00-CK-HT	10.0214		0.0004	0.0002
TRV::CaHSF8-CaKAN3-RT	27.66	25.625	0.575	2.035	1.46	0.363493		CaR1B-23	TRV::CaHSF8-CaKAN3-RT	27.66		Actin	TRV::CaHSF8-CaKAN3-RT	25.63	25.625		TRV::00-CaKAN3-HT		0.0001	0.0001	0.0001					TRV::CaKAN3-CaHSF8-RT	25.3	25.765	0.77	-0.465	-1.235	2.35381		CaR1B-23	TRV::CaKAN3-CaHSF8-RT	25.3		Actin	TRV::CaKAN3-CaHSF8-RT	25.48	25.765		TRV::CaKAN3-CaHSF8-HT	15.8333	5.8119		0.731
TRV::CaHSF8-CaKAN3-RT	27.54	25.625	0.575	1.915	1.34	0.395021		CaR1B-23	TRV::CaHSF8-CaKAN3-RT	27.54		Actin	TRV::CaHSF8-CaKAN3-RT	25.57	25.625		TRV::00-CK-HT	3.6971		0.0025	0.0004					TRV::CaKAN3-CaHSF8-RT	24.85	25.765	0.77	-0.915	-1.685	3.2154		CaR1B-23	TRV::CaKAN3-CaHSF8-RT	24.85		Actin	TRV::CaKAN3-CaHSF8-RT	25.39	25.765		TRV::CaKAN3-CK-HT	16.2554	6.2339	0.422
TRV::CaHSF8-CaKAN3-RT	28.16	25.625	0.575	2.535	1.96	0.257028		CaR1B-23	TRV::CaHSF8-CaKAN3-RT	28.16		Actin	TRV::CaHSF8-CaKAN3-RT	25.62	25.625		TRV::CaHSF8-CK-HT	4.7731	1.076		0.2812					TRV::CaKAN3-CaHSF8-RT	25.18	25.765	0.77	-0.585	-1.355	2.55797		CaR1B-23	TRV::CaKAN3-CaHSF8-RT	25.18		Actin	TRV::CaKAN3-CaHSF8-RT	26.18	25.765
TRV::00-CK-HT	24.97	25.5925	0.575	-0.6225	-1.1975	2.29342		CaR1B-23	TRV::00-CK-HT	24.97		Actin	TRV::00-CK-HT	26.09	25.5925		TRV::CaHSF8-CaKAN3-HT	5.0928	1.3957	0.3197						TRV::00-CK-HT	23.37	25.615	0.77	-2.245	-3.015	8.08361		CaR1B-23	TRV::00-CK-HT	24.37		Actin	TRV::00-CK-HT	25.74	25.615
TRV::00-CK-HT	25.44	25.5925	0.575	-0.1525	-0.7275	1.65577		CaR1B-23	TRV::00-CK-HT	25.44		Actin	TRV::00-CK-HT	25.3	25.5925											TRV::00-CK-HT	23.44	25.615	0.77	-2.175	-2.945	7.70076		CaR1B-23	TRV::00-CK-HT	24.44		Actin	TRV::00-CK-HT	25.53	25.615
TRV::00-CK-HT	25.19	25.5925	0.575	-0.4025	-0.9775	1.96905		CaR1B-23	TRV::00-CK-HT	25.19		Actin	TRV::00-CK-HT	25.48	25.5925											TRV::00-CK-HT	23.46	25.615	0.77	-2.155	-2.925	7.59474		CaR1B-23	TRV::00-CK-HT	24.46		Actin	TRV::00-CK-HT	25.54	25.615
TRV::00-CK-HT	25.65	25.5925	0.575	0.0575	-0.5175	1.43147		CaR1B-23	TRV::00-CK-HT	25.65		Actin	TRV::00-CK-HT	25.5	25.5925											TRV::00-CK-HT	23.04	25.615	0.77	-2.575	-3.345	10.1612		CaR1B-23	TRV::00-CK-HT	25.04		Actin	TRV::00-CK-HT	25.65	25.615
TRV::00-CaKAN3-HT	23.78	25.605	0.575	-1.825	-2.4	5.27803		CaR1B-23	TRV::00-CaKAN3-HT	23.78		Actin	TRV::00-CaKAN3-HT	25.15	25.605											TRV::00-CaHSF8-HT	21.75	25.505	0.77	-3.755	-4.525	23.0229		CaR1B-23	TRV::00-CaHSF8-HT	26.75		Actin	TRV::00-CaHSF8-HT	25.68	25.505
TRV::00-CaKAN3-HT	23.52	25.605	0.575	-2.085	-2.66	6.32033		CaR1B-23	TRV::00-CaKAN3-HT	23.52		Actin	TRV::00-CaKAN3-HT	26.02	25.605											TRV::00-CaHSF8-HT	22.14	25.505	0.77	-3.365	-4.135	17.5695		CaR1B-23	TRV::00-CaHSF8-HT	27.14		Actin	TRV::00-CaHSF8-HT	25.6	25.505
TRV::00-CaKAN3-HT	23.64	25.605	0.575	-1.965	-2.54	5.81589		CaR1B-23	TRV::00-CaKAN3-HT	23.64		Actin	TRV::00-CaKAN3-HT	25.84	25.605											TRV::00-CaHSF8-HT	22.18	25.505	0.77	-3.325	-4.095	17.089		CaR1B-23	TRV::00-CaHSF8-HT	27.18		Actin	TRV::00-CaHSF8-HT	25.11	25.505
TRV::00-CaKAN3-HT	23.94	25.605	0.575	-1.665	-2.24	4.72397		CaR1B-23	TRV::00-CaKAN3-HT	23.94		Actin	TRV::00-CaKAN3-HT	25.41	25.605											TRV::00-CaHSF8-HT	22.28	25.505	0.77	-3.225	-3.995	15.9446		CaR1B-23	TRV::00-CaHSF8-HT	27.28		Actin	TRV::00-CaHSF8-HT	25.63	25.505
TRV::CaHSF8-CK-HT	26.65	25.3175	0.575	1.3325	0.7575	0.59152		CaR1B-23	TRV::CaHSF8-CK-HT	26.65		Actin	TRV::CaHSF8-CK-HT	25.45	25.3175											TRV::CaKAN3-CK-HT	25.21	25.3975	0.77	-0.1875	-0.9575	1.94194		CaR1B-23	TRV::CaKAN3-CK-HT	25.21		Actin	TRV::CaKAN3-CK-HT	25.13	25.3975
TRV::CaHSF8-CK-HT	26.15	25.3175	0.575	0.8325	0.2575	0.836536		CaR1B-23	TRV::CaHSF8-CK-HT	26.15		Actin	TRV::CaHSF8-CK-HT	25.2	25.3175											TRV::CaKAN3-CK-HT	25.12	25.3975	0.77	-0.2775	-1.0475	2.06694		CaR1B-23	TRV::CaKAN3-CK-HT	25.12		Actin	TRV::CaKAN3-CK-HT	25.33	25.3975
TRV::CaHSF8-CK-HT	26.47	25.3175	0.575	1.1525	0.5775	0.670124		CaR1B-23	TRV::CaHSF8-CK-HT	26.47		Actin	TRV::CaHSF8-CK-HT	25.31	25.3175											TRV::CaKAN3-CK-HT	25.06	25.3975	0.77	-0.3375	-1.1075	2.15472		CaR1B-23	TRV::CaKAN3-CK-HT	25.06		Actin	TRV::CaKAN3-CK-HT	25.73	25.3975
TRV::CaHSF8-CK-HT	25.97	25.3175	0.575	0.6525	0.0775	0.947698		CaR1B-23	TRV::CaHSF8-CK-HT	25.97		Actin	TRV::CaHSF8-CK-HT	25.31	25.3175											TRV::CaKAN3-CK-HT	24.88	25.3975	0.77	-0.5175	-1.2875	2.44105		CaR1B-23	TRV::CaKAN3-CK-HT	24.88		Actin	TRV::CaKAN3-CK-HT	25.4	25.3975
TRV::CaHSF8-CaKAN3-HT	27.43	25.585	0.575	1.845	1.27	0.41466		CaR1B-23	TRV::CaHSF8-CaKAN3-HT	26.43		Actin	TRV::CaHSF8-CaKAN3-HT	25.66	25.585											TRV::CaKAN3-CaHSF8-HT	25.12	25.6425	0.77	-0.5225	-1.2925	2.44952		CaR1B-23	TRV::CaKAN3-CaHSF8-HT	25.12		Actin	TRV::CaKAN3-CaHSF8-HT	25.74	25.6425
TRV::CaHSF8-CaKAN3-HT	27.19	25.585	0.575	1.605	1.03	0.48971		CaR1B-23	TRV::CaHSF8-CaKAN3-HT	26.19		Actin	TRV::CaHSF8-CaKAN3-HT	25.98	25.585											TRV::CaKAN3-CaHSF8-HT	25.24	25.6425	0.77	-0.4025	-1.1725	2.25402		CaR1B-23	TRV::CaKAN3-CaHSF8-HT	25.24		Actin	TRV::CaKAN3-CaHSF8-HT	25.59	25.6425
TRV::CaHSF8-CaKAN3-HT	27.52	25.585	0.575	1.935	1.36	0.389582		CaR1B-23	TRV::CaHSF8-CaKAN3-HT	26.52		Actin	TRV::CaHSF8-CaKAN3-HT	25.49	25.585											TRV::CaKAN3-CaHSF8-HT	24.91	25.6425	0.77	-0.7325	-1.5025	2.83333		CaR1B-23	TRV::CaKAN3-CaHSF8-HT	24.91		Actin	TRV::CaKAN3-CaHSF8-HT	25.75	25.6425
TRV::CaHSF8-CaKAN3-HT	27.24	25.585	0.575	1.655	1.08	0.473029		CaR1B-23	TRV::CaHSF8-CaKAN3-HT	26.24		Actin	TRV::CaHSF8-CaKAN3-HT	25.21	25.585											TRV::CaKAN3-CaHSF8-HT	24.95	25.6425	0.77	-0.6925	-1.4625	2.75586		CaR1B-23	TRV::CaKAN3-CaHSF8-HT	24.95		Actin	TRV::CaKAN3-CaHSF8-HT	25.49	25.6425
Sample	Ct	avg Ct(EF1α)	cf	dCt	ddCt	RQ		Primer:			26.5725	Primer:					0.8575									Sample	Ct	avg Ct(EF1α)	cf	dCt	ddCt	RQ		Primer:			26.03	Primer:					0.6325
TRV::00-CK-RT	26.23	25.715	0.8575	0.515	-0.3425	1.26795		CaR1B-11	TRV::00-CK-RT	26.23		Actin	TRV::00-CK-RT	25.91	25.715											TRV::00-CK-RT	26.12	25.3975	0.6325	0.7225	0.09	0.939523		CaR1B-11	TRV::00-CK-RT	26.12		Actin	TRV::00-CK-RT	25.16	25.3975
TRV::00-CK-RT	26.54	25.715	0.8575	0.825	-0.0325	1.02278		CaR1B-11	TRV::00-CK-RT	26.54		Actin	TRV::00-CK-RT	25.49	25.715											TRV::00-CK-RT	25.54	25.3975	0.6325	0.1425	-0.49	1.40444		CaR1B-11	TRV::00-CK-RT	25.54		Actin	TRV::00-CK-RT	25.74	25.3975
TRV::00-CK-RT	26.69	25.715	0.8575	0.975	0.1175	0.921784		CaR1B-11	TRV::00-CK-RT	26.69		Actin	TRV::00-CK-RT	25.79	25.715											TRV::00-CK-RT	26.29	25.3975	0.6325	0.8925	0.26	0.835088		CaR1B-11	TRV::00-CK-RT	26.29		Actin	TRV::00-CK-RT	25.22	25.3975			TRV::00-CaHSF8-RT	TRV::CaKAN3-CaHSF8-RT	TRV::CaKAN3-CK-RT	TRV::00-CK-RT
TRV::00-CK-RT	26.83	25.715	0.8575	1.115	0.2575	0.836536		CaR1B-11	TRV::00-CK-RT	26.83		Actin	TRV::00-CK-RT	25.67	25.715											TRV::00-CK-RT	26.17	25.3975	0.6325	0.7725	0.14	0.907519		CaR1B-11	TRV::00-CK-RT	26.17		Actin	TRV::00-CK-RT	25.47	25.3975		TRV::00-CaHSF8-RT		0.0001	0.0001	0.0001
TRV::00-CaKAN3-RT	28.19	25.6775	0.8575	2.5125	1.655	0.317538		CaR1B-11	TRV::00-CaKAN3-RT	28.19		Actin	TRV::00-CaKAN3-RT	25.75	25.6775											TRV::00-CaHSF8-RT	23.79	25.5525	0.6325	-1.7625	-2.395	5.25977		CaR1B-11	TRV::00-CaHSF8-RT	23.79		Actin	TRV::00-CaHSF8-RT	25.45	25.5525		TRV::CaKAN3-CaHSF8-RT	3.546		0.6986	0.0034
TRV::00-CaKAN3-RT	27.7	25.6775	0.8575	2.0225	1.165	0.445964		CaR1B-11	TRV::00-CaKAN3-RT	27.7		Actin	TRV::00-CaKAN3-RT	25.53	25.6775			TRV::CaHSF8-CK-RT	TRV::00-CK-RT	TRV::CaHSF8-CaKAN3-RT	TRV::00-CaKAN3-RT					TRV::00-CaHSF8-RT	23.38	25.5525	0.6325	-2.1725	-2.805	6.98858		CaR1B-11	TRV::00-CaHSF8-RT	23.38		Actin	TRV::00-CaHSF8-RT	25.62	25.5525		TRV::CaKAN3-CK-RT	3.7253	0.1793		0.0071
TRV::00-CaKAN3-RT	27.86	25.6775	0.8575	2.1825	1.325	0.399149		CaR1B-11	TRV::00-CaKAN3-RT	27.86		Actin	TRV::00-CaKAN3-RT	25.86	25.6775		TRV::CaHSF8-CK-RT		0.4776	0.0003	0.0001					TRV::00-CaHSF8-RT	23.79	25.5525	0.6325	-1.7625	-2.395	5.25977		CaR1B-11	TRV::00-CaHSF8-RT	23.79		Actin	TRV::00-CaHSF8-RT	25.37	25.5525		TRV::00-CK-RT	5.1894	1.6434	1.4641
TRV::00-CaKAN3-RT	28.23	25.6775	0.8575	2.5525	1.695	0.308855		CaR1B-11	TRV::00-CaKAN3-RT	28.23		Actin	TRV::00-CaKAN3-RT	25.57	25.6775		TRV::00-CK-RT	0.0938		0.001	0.0003					TRV::00-CaHSF8-RT	23.31	25.5525	0.6325	-2.2425	-2.875	7.33603		CaR1B-11	TRV::00-CaHSF8-RT	23.31		Actin	TRV::00-CaHSF8-RT	25.77	25.5525
TRV::CaHSF8-CK-RT	26.52	25.54	0.8575	0.98	0.1225	0.918594		CaR1B-11	TRV::CaHSF8-CK-RT	26.52		Actin	TRV::CaHSF8-CK-RT	25.9	25.54		TRV::CaHSF8-CaKAN3-RT	0.6439	0.5501		0.4755					TRV::CaKAN3-CK-RT	24.67	25.4625	0.6325	-0.7925	-1.425	2.68515		CaR1B-11	TRV::CaKAN3-CK-RT	24.67		Actin	TRV::CaKAN3-CK-RT	25.51	25.4625
TRV::CaHSF8-CK-RT	26.3	25.54	0.8575	0.76	-0.0975	1.06992		CaR1B-11	TRV::CaHSF8-CK-RT	26.3		Actin	TRV::CaHSF8-CK-RT	25.47	25.54		TRV::00-CaKAN3-RT	0.7382	0.6444	0.0943						TRV::CaKAN3-CK-RT	24.58	25.4625	0.6325	-0.8825	-1.515	2.85799		CaR1B-11	TRV::CaKAN3-CK-RT	24.58		Actin	TRV::CaKAN3-CK-RT	25.2	25.4625
TRV::CaHSF8-CK-RT	25.79	25.54	0.8575	0.25	-0.6075	1.52362		CaR1B-11	TRV::CaHSF8-CK-RT	25.79		Actin	TRV::CaHSF8-CK-RT	25.38	25.54											TRV::CaKAN3-CK-RT	25.16	25.4625	0.6325	-0.3025	-0.935	1.91189		CaR1B-11	TRV::CaKAN3-CK-RT	25.16		Actin	TRV::CaKAN3-CK-RT	25.57	25.4625			TRV::00-CaHSF8-HT	TRV::00-CK-HT	TRV::CaKAN3-CaHSF8-HT	TRV::CaKAN3-CK-HT
TRV::CaHSF8-CK-RT	26.53	25.54	0.8575	0.99	0.1325	0.912249		CaR1B-11	TRV::CaHSF8-CK-RT	26.53		Actin	TRV::CaHSF8-CK-RT	25.41	25.54											TRV::CaKAN3-CK-RT	24.78	25.4625	0.6325	-0.6825	-1.315	2.48802		CaR1B-11	TRV::CaKAN3-CK-RT	24.78		Actin	TRV::CaKAN3-CK-RT	25.57	25.4625		TRV::00-CaHSF8-HT		0.0001	0.0001	0.0001
TRV::CaHSF8-CaKAN3-RT	27.59	25.625	0.8575	1.965	1.1075	0.464098		CaR1B-11	TRV::CaHSF8-CaKAN3-RT	27.59		Actin	TRV::CaHSF8-CaKAN3-RT	25.68	25.625			TRV::00-CaKAN3-HT	TRV::00-CK-HT	TRV::CaHSF8-CK-HT	TRV::CaHSF8-CaKAN3-HT					TRV::CaKAN3-CaHSF8-RT	25	25.765	0.6325	-0.765	-1.3975	2.63445		CaR1B-11	TRV::CaKAN3-CaHSF8-RT	25		Actin	TRV::CaKAN3-CaHSF8-RT	26.01	25.765		TRV::00-CK-HT	10.4774		0.0001	0.0001
TRV::CaHSF8-CaKAN3-RT	27.79	25.625	0.8575	2.165	1.3075	0.40402		CaR1B-11	TRV::CaHSF8-CaKAN3-RT	27.79		Actin	TRV::CaHSF8-CaKAN3-RT	25.63	25.625		TRV::00-CaKAN3-HT		0.0001	0.0001	0.0001					TRV::CaKAN3-CaHSF8-RT	25.33	25.765	0.6325	-0.435	-1.0675	2.0958		CaR1B-11	TRV::CaKAN3-CaHSF8-RT	25.33		Actin	TRV::CaKAN3-CaHSF8-RT	25.48	25.765		TRV::CaKAN3-CaHSF8-HT	14.6259	4.1484		0.6231
TRV::CaHSF8-CaKAN3-RT	27.86	25.625	0.8575	2.235	1.3775	0.384885		CaR1B-11	TRV::CaHSF8-CaKAN3-RT	27.86		Actin	TRV::CaHSF8-CaKAN3-RT	25.57	25.625		TRV::00-CK-HT	2.1279		0.0002	0.0001					TRV::CaKAN3-CaHSF8-RT	24.79	25.765	0.6325	-0.975	-1.6075	3.04723		CaR1B-11	TRV::CaKAN3-CaHSF8-RT	24.79		Actin	TRV::CaKAN3-CaHSF8-RT	25.39	25.765		TRV::CaKAN3-CK-HT	15.0034	4.526	0.3775
TRV::CaHSF8-CaKAN3-RT	27.23	25.625	0.8575	1.605	0.7475	0.595635		CaR1B-11	TRV::CaHSF8-CaKAN3-RT	27.23		Actin	TRV::CaHSF8-CaKAN3-RT	25.62	25.625		TRV::CaHSF8-CK-HT	3.615	1.4871		0.1629					TRV::CaKAN3-CaHSF8-RT	24.87	25.765	0.6325	-0.895	-1.5275	2.88286		CaR1B-11	TRV::CaKAN3-CaHSF8-RT	24.87		Actin	TRV::CaKAN3-CaHSF8-RT	26.18	25.765
TRV::00-CK-HT	25.06	25.5925	0.8575	-0.5325	-1.39	2.62079		CaR1B-11	TRV::00-CK-HT	25.06		Actin	TRV::00-CK-HT	26.09	25.5925		TRV::CaHSF8-CaKAN3-HT	4.0302	1.9023	0.4152						TRV::00-CK-HT	23.46	25.615	0.6325	-2.155	-2.7875	6.90432		CaR1B-11	TRV::00-CK-HT	23.46		Actin	TRV::00-CK-HT	25.74	25.615
TRV::00-CK-HT	25.07	25.5925	0.8575	-0.5225	-1.38	2.60268		CaR1B-11	TRV::00-CK-HT	25.07		Actin	TRV::00-CK-HT	25.3	25.5925											TRV::00-CK-HT	23.56	25.615	0.6325	-2.055	-2.6875	6.44196		CaR1B-11	TRV::00-CK-HT	23.56		Actin	TRV::00-CK-HT	25.53	25.615
TRV::00-CK-HT	24.99	25.5925	0.8575	-0.6025	-1.46	2.75108		CaR1B-11	TRV::00-CK-HT	24.99		Actin	TRV::00-CK-HT	25.48	25.5925											TRV::00-CK-HT	23.64	25.615	0.6325	-1.975	-2.6075	6.09447		CaR1B-11	TRV::00-CK-HT	23.64		Actin	TRV::00-CK-HT	25.54	25.615
TRV::00-CK-HT	25.37	25.5925	0.8575	-0.2225	-1.08	2.11404		CaR1B-11	TRV::00-CK-HT	25.37		Actin	TRV::00-CK-HT	25.5	25.5925											TRV::00-CK-HT	23.56	25.615	0.6325	-2.055	-2.6875	6.44196		CaR1B-11	TRV::00-CK-HT	23.56		Actin	TRV::00-CK-HT	25.65	25.615
TRV::00-CaKAN3-HT	24.35	25.605	0.8575	-1.255	-2.1125	4.3244		CaR1B-11	TRV::00-CaKAN3-HT	24.35		Actin	TRV::00-CaKAN3-HT	25.15	25.605											TRV::00-CaHSF8-HT	21.87	25.505	0.6325	-3.635	-4.2675	19.2595		CaR1B-11	TRV::00-CaHSF8-HT	21.87		Actin	TRV::00-CaHSF8-HT	25.68	25.505
TRV::00-CaKAN3-HT	23.94	25.605	0.8575	-1.665	-2.5225	5.74577		CaR1B-11	TRV::00-CaKAN3-HT	23.94		Actin	TRV::00-CaKAN3-HT	26.02	25.605											TRV::00-CaHSF8-HT	22.04	25.505	0.6325	-3.465	-4.0975	17.1187		CaR1B-11	TRV::00-CaHSF8-HT	22.04		Actin	TRV::00-CaHSF8-HT	25.6	25.505
TRV::00-CaKAN3-HT	24.36	25.605	0.8575	-1.245	-2.1025	4.29453		CaR1B-11	TRV::00-CaKAN3-HT	24.36		Actin	TRV::00-CaKAN3-HT	25.84	25.605											TRV::00-CaHSF8-HT	22.3	25.505	0.6325	-3.205	-3.8375	14.2956		CaR1B-11	TRV::00-CaHSF8-HT	22.3		Actin	TRV::00-CaHSF8-HT	25.11	25.505
TRV::00-CaKAN3-HT	24.38	25.605	0.8575	-1.225	-2.0825	4.23541		CaR1B-11	TRV::00-CaKAN3-HT	24.38		Actin	TRV::00-CaKAN3-HT	25.41	25.605											TRV::00-CaHSF8-HT	22.04	25.505	0.6325	-3.465	-4.0975	17.1187		CaR1B-11	TRV::00-CaHSF8-HT	22.04		Actin	TRV::00-CaHSF8-HT	25.63	25.505
TRV::CaHSF8-CK-HT	26.02	25.3175	0.8575	0.7025	-0.155	1.11342		CaR1B-11	TRV::CaHSF8-CK-HT	26.02		Actin	TRV::CaHSF8-CK-HT	25.45	25.3175											TRV::CaKAN3-CK-HT	24.76	25.3975	0.6325	-0.6375	-1.27	2.41162		CaR1B-11	TRV::CaKAN3-CK-HT	24.76		Actin	TRV::CaKAN3-CK-HT	25.13	25.3975
TRV::CaHSF8-CK-HT	26.16	25.3175	0.8575	0.8425	-0.015	1.01045		CaR1B-11	TRV::CaHSF8-CK-HT	26.16		Actin	TRV::CaHSF8-CK-HT	25.2	25.3175											TRV::CaKAN3-CK-HT	24.91	25.3975	0.6325	-0.4875	-1.12	2.17347		CaR1B-11	TRV::CaKAN3-CK-HT	24.91		Actin	TRV::CaKAN3-CK-HT	25.33	25.3975
TRV::CaHSF8-CK-HT	26.03	25.3175	0.8575	0.7125	-0.145	1.10573		CaR1B-11	TRV::CaHSF8-CK-HT	26.03		Actin	TRV::CaHSF8-CK-HT	25.31	25.3175											TRV::CaKAN3-CK-HT	25.38	25.3975	0.6325	-0.0175	-0.65	1.56917		CaR1B-11	TRV::CaKAN3-CK-HT	25.38		Actin	TRV::CaKAN3-CK-HT	25.73	25.3975
TRV::CaHSF8-CK-HT	26.31	25.3175	0.8575	0.9925	0.135	0.91067		CaR1B-11	TRV::CaHSF8-CK-HT	26.31		Actin	TRV::CaHSF8-CK-HT	25.31	25.3175											TRV::CaKAN3-CK-HT	25.33	25.3975	0.6325	-0.0675	-0.7	1.6245		CaR1B-11	TRV::CaKAN3-CK-HT	25.33		Actin	TRV::CaKAN3-CK-HT	25.4	25.3975
TRV::CaHSF8-CaKAN3-HT	27.07	25.585	0.8575	1.485	0.6275	0.647297		CaR1B-11	TRV::CaHSF8-CaKAN3-HT	26.07		Actin	TRV::CaHSF8-CaKAN3-HT	25.66	25.585											TRV::CaKAN3-CaHSF8-HT	25.02	25.6425	0.6325	-0.6225	-1.255	2.38667		CaR1B-11	TRV::CaKAN3-CaHSF8-HT	25.02		Actin	TRV::CaKAN3-CaHSF8-HT	25.74	25.6425
TRV::CaHSF8-CaKAN3-HT	27.25	25.585	0.8575	1.665	0.8075	0.571371		CaR1B-11	TRV::CaHSF8-CaKAN3-HT	26.25		Actin	TRV::CaHSF8-CaKAN3-HT	25.98	25.585											TRV::CaKAN3-CaHSF8-HT	25.25	25.6425	0.6325	-0.3925	-1.025	2.03496		CaR1B-11	TRV::CaKAN3-CaHSF8-HT	25.25		Actin	TRV::CaKAN3-CaHSF8-HT	25.59	25.6425
TRV::CaHSF8-CaKAN3-HT	27.04	25.585	0.8575	1.455	0.5975	0.660898		CaR1B-11	TRV::CaHSF8-CaKAN3-HT	26.04		Actin	TRV::CaHSF8-CaKAN3-HT	25.49	25.585											TRV::CaKAN3-CaHSF8-HT	24.9	25.6425	0.6325	-0.7425	-1.375	2.59368		CaR1B-11	TRV::CaKAN3-CaHSF8-HT	24.9		Actin	TRV::CaKAN3-CaHSF8-HT	25.75	25.6425
TRV::CaHSF8-CaKAN3-HT	27.18	25.585	0.8575	1.595	0.7375	0.599778		CaR1B-11	TRV::CaHSF8-CaKAN3-HT	26.18		Actin	TRV::CaHSF8-CaKAN3-HT	25.21	25.585											TRV::CaKAN3-CaHSF8-HT	25.09	25.6425	0.6325	-0.5525	-1.185	2.27363		CaR1B-11	TRV::CaKAN3-CaHSF8-HT	25.09		Actin	TRV::CaKAN3-CaHSF8-HT	25.49	25.6425
Sample	Ct	avg Ct(EF1α)	cf	dCt	ddCt	RQ		Primer:			26.1925	Primer:					0.4775									Sample	Ct	avg Ct(EF1α)	cf	dCt	ddCt	RQ		Primer:			26	Primer:					0.6025
TRV::00-CK-RT	26.08	25.715	0.4775	0.365	-0.1125	1.0811		CaR1A	TRV::00-CK-RT	26.08		Actin	TRV::00-CK-RT	25.91	25.715											TRV::00-CK-RT	25.77	25.3975	0.6025	0.3725	-0.23	1.17283		CaR1A	TRV::00-CK-RT	25.77		Actin	TRV::00-CK-RT	25.16	25.3975
TRV::00-CK-RT	26.13	25.715	0.4775	0.415	-0.0625	1.04427		CaR1A	TRV::00-CK-RT	26.13		Actin	TRV::00-CK-RT	25.49	25.715											TRV::00-CK-RT	26.02	25.3975	0.6025	0.6225	0.02	0.986233		CaR1A	TRV::00-CK-RT	26.02		Actin	TRV::00-CK-RT	25.74	25.3975
TRV::00-CK-RT	25.92	25.715	0.4775	0.205	-0.2725	1.2079		CaR1A	TRV::00-CK-RT	25.92		Actin	TRV::00-CK-RT	25.79	25.715											TRV::00-CK-RT	26.18	25.3975	0.6025	0.7825	0.18	0.882703		CaR1A	TRV::00-CK-RT	26.18		Actin	TRV::00-CK-RT	25.22	25.3975
TRV::00-CK-RT	26.64	25.715	0.4775	0.925	0.4475	0.733312		CaR1A	TRV::00-CK-RT	26.64		Actin	TRV::00-CK-RT	25.67	25.715			TRV::00-CK-RT	TRV::CaHSF8-CK-RT	TRV::00-CaKAN3-RT	TRV::CaHSF8-CaKAN3-RT					TRV::00-CK-RT	26.03	25.3975	0.6025	0.6325	0.03	0.97942		CaR1A	TRV::00-CK-RT	26.03		Actin	TRV::00-CK-RT	25.47	25.3975
TRV::00-CaKAN3-RT	27.72	25.6775	0.4775	2.0425	1.565	0.337978		CaR1A	TRV::00-CaKAN3-RT	27.72		Actin	TRV::00-CaKAN3-RT	25.75	25.6775		TRV::00-CK-RT		0.0163	0.0001	0.0001					TRV::00-CaHSF8-RT	23.7	25.5525	0.6025	-1.8525	-2.455	5.48313		CaR1A	TRV::00-CaHSF8-RT	23.7		Actin	TRV::00-CaHSF8-RT	25.45	25.5525
TRV::00-CaKAN3-RT	27.5	25.6775	0.4775	1.8225	1.345	0.393654		CaR1A	TRV::00-CaKAN3-RT	27.5		Actin	TRV::00-CaKAN3-RT	25.53	25.6775		TRV::CaHSF8-CK-RT	0.2302		0.0002	0.0002					TRV::00-CaHSF8-RT	23.4	25.5525	0.6025	-2.1525	-2.755	6.75053		CaR1A	TRV::00-CaHSF8-RT	23.4		Actin	TRV::00-CaHSF8-RT	25.62	25.5525			TRV::00-CaHSF8-RT	TRV::CaKAN3-CaHSF8-RT	TRV::CaKAN3-CK-RT	TRV::00-CK-RT
TRV::00-CaKAN3-RT	27.79	25.6775	0.4775	2.1125	1.635	0.32197		CaR1A	TRV::00-CaKAN3-RT	27.79		Actin	TRV::00-CaKAN3-RT	25.86	25.6775		TRV::00-CaKAN3-RT	0.6595	0.4293		0.9764					TRV::00-CaHSF8-RT	23.38	25.5525	0.6025	-2.1725	-2.775	6.84476		CaR1A	TRV::00-CaHSF8-RT	23.38		Actin	TRV::00-CaHSF8-RT	25.37	25.5525		TRV::00-CaHSF8-RT		0.0001	0.0001	0.0001
TRV::00-CaKAN3-RT	27.57	25.6775	0.4775	1.8925	1.415	0.37501		CaR1A	TRV::00-CaKAN3-RT	27.57		Actin	TRV::00-CaKAN3-RT	25.57	25.6775		TRV::CaHSF8-CaKAN3-RT	0.662	0.4318	0.0025						TRV::00-CaHSF8-RT	23.69	25.5525	0.6025	-1.8625	-2.465	5.52127		CaR1A	TRV::00-CaHSF8-RT	23.69		Actin	TRV::00-CaHSF8-RT	25.77	25.5525		TRV::CaKAN3-CaHSF8-RT	3.6751		0.1109	0.0003
TRV::CaHSF8-CK-RT	26.67	25.54	0.4775	1.13	0.6525	0.636177		CaR1A	TRV::CaHSF8-CK-RT	26.67		Actin	TRV::CaHSF8-CK-RT	25.9	25.54											TRV::CaKAN3-CK-RT	25.26	25.4625	0.6025	-0.2025	-0.805	1.74715		CaR1A	TRV::CaKAN3-CK-RT	25.26		Actin	TRV::CaKAN3-CK-RT	25.51	25.4625		TRV::CaKAN3-CK-RT	4.1721	0.497		0.0056
TRV::CaHSF8-CK-RT	26.31	25.54	0.4775	0.77	0.2925	0.816486		CaR1A	TRV::CaHSF8-CK-RT	26.31		Actin	TRV::CaHSF8-CK-RT	25.47	25.54											TRV::CaKAN3-CK-RT	25.23	25.4625	0.6025	-0.2325	-0.835	1.78386		CaR1A	TRV::CaKAN3-CK-RT	25.23		Actin	TRV::CaKAN3-CK-RT	25.2	25.4625		TRV::00-CK-RT	5.1446	1.4695	0.9725
TRV::CaHSF8-CK-RT	26.18	25.54	0.4775	0.64	0.1625	0.893475		CaR1A	TRV::CaHSF8-CK-RT	26.18		Actin	TRV::CaHSF8-CK-RT	25.38	25.54			TRV::00-CaKAN3-HT	TRV::00-CK-HT	TRV::CaHSF8-CK-HT	TRV::CaHSF8-CaKAN3-HT					TRV::CaKAN3-CK-RT	24.99	25.4625	0.6025	-0.4725	-1.075	2.10672		CaR1A	TRV::CaKAN3-CK-RT	24.99		Actin	TRV::CaKAN3-CK-RT	25.57	25.4625
TRV::CaHSF8-CK-RT	26.34	25.54	0.4775	0.8	0.3225	0.799683		CaR1A	TRV::CaHSF8-CK-RT	26.34		Actin	TRV::CaHSF8-CK-RT	25.41	25.54		TRV::00-CaKAN3-HT		0.0001	0.0001	0.0001					TRV::CaKAN3-CK-RT	24.88	25.4625	0.6025	-0.5825	-1.185	2.27363		CaR1A	TRV::CaKAN3-CK-RT	24.88		Actin	TRV::CaKAN3-CK-RT	25.57	25.4625
TRV::CaHSF8-CaKAN3-RT	27.47	25.625	0.4775	1.845	1.3675	0.387562		CaR1A	TRV::CaHSF8-CaKAN3-RT	27.47		Actin	TRV::CaHSF8-CaKAN3-RT	25.68	25.625		TRV::00-CK-HT	2.8413		0.0002	0.0001					TRV::CaKAN3-CaHSF8-RT	25.02	25.765	0.6025	-0.745	-1.3475	2.54471		CaR1A	TRV::CaKAN3-CaHSF8-RT	25.02		Actin	TRV::CaKAN3-CaHSF8-RT	26.01	25.765			TRV::00-CaHSF8-HT	TRV::00-CK-HT	TRV::CaKAN3-CaHSF8-HT	TRV::CaKAN3-CK-HT
TRV::CaHSF8-CaKAN3-RT	27.66	25.625	0.4775	2.035	1.5575	0.339739		CaR1A	TRV::CaHSF8-CaKAN3-RT	27.66		Actin	TRV::CaHSF8-CaKAN3-RT	25.63	25.625		TRV::CaHSF8-CK-HT	5.246	2.4048		0.5658					TRV::CaKAN3-CaHSF8-RT	25.15	25.765	0.6025	-0.615	-1.2175	2.32543		CaR1A	TRV::CaKAN3-CaHSF8-RT	25.15		Actin	TRV::CaKAN3-CaHSF8-RT	25.48	25.765		TRV::00-CaHSF8-HT		0.0001	0.0001	0.0001
TRV::CaHSF8-CaKAN3-RT	27.52	25.625	0.4775	1.895	1.4175	0.37436		CaR1A	TRV::CaHSF8-CaKAN3-RT	27.52		Actin	TRV::CaHSF8-CaKAN3-RT	25.57	25.625		TRV::CaHSF8-CaKAN3-HT	5.5175	2.6763	0.2715						TRV::CaKAN3-CaHSF8-RT	24.95	25.765	0.6025	-0.815	-1.4175	2.67122		CaR1A	TRV::CaKAN3-CaHSF8-RT	24.95		Actin	TRV::CaKAN3-CaHSF8-RT	25.39	25.765		TRV::00-CK-HT	8.9479		0.0025	0.0011
TRV::CaHSF8-CaKAN3-RT	27.76	25.625	0.4775	2.135	1.6575	0.316988		CaR1A	TRV::CaHSF8-CaKAN3-RT	27.76		Actin	TRV::CaHSF8-CaKAN3-RT	25.62	25.625											TRV::CaKAN3-CaHSF8-RT	25.13	25.765	0.6025	-0.635	-1.2375	2.3579		CaR1A	TRV::CaKAN3-CaHSF8-RT	25.13		Actin	TRV::CaKAN3-CaHSF8-RT	26.18	25.765		TRV::CaKAN3-CaHSF8-HT	11.951	3.003		0.6712
TRV::00-CK-HT	24.27	25.5925	0.4775	-1.3225	-1.8	3.4822		CaR1A	TRV::00-CK-HT	24.27		Actin	TRV::00-CK-HT	26.09	25.5925											TRV::00-CK-HT	23.8	25.615	0.6025	-1.815	-2.4175	5.34244		CaR1A	TRV::00-CK-HT	23.8		Actin	TRV::00-CK-HT	25.74	25.615		TRV::CaKAN3-CK-HT	12.2943	3.3464	0.3433
TRV::00-CK-HT	25.04	25.5925	0.4775	-0.5525	-1.03	2.04202		CaR1A	TRV::00-CK-HT	25.04		Actin	TRV::00-CK-HT	25.3	25.5925											TRV::00-CK-HT	23.94	25.615	0.6025	-1.675	-2.2775	4.84837		CaR1A	TRV::00-CK-HT	23.94		Actin	TRV::00-CK-HT	25.53	25.615
TRV::00-CK-HT	24.26	25.5925	0.4775	-1.3325	-1.81	3.50642		CaR1A	TRV::00-CK-HT	24.26		Actin	TRV::00-CK-HT	25.48	25.5925											TRV::00-CK-HT	23.86	25.615	0.6025	-1.755	-2.3575	5.12482		CaR1A	TRV::00-CK-HT	23.86		Actin	TRV::00-CK-HT	25.54	25.615
TRV::00-CK-HT	24.35	25.5925	0.4775	-1.2425	-1.72	3.29436		CaR1A	TRV::00-CK-HT	24.35		Actin	TRV::00-CK-HT	25.5	25.5925											TRV::00-CK-HT	23.74	25.615	0.6025	-1.875	-2.4775	5.56932		CaR1A	TRV::00-CK-HT	23.74		Actin	TRV::00-CK-HT	25.65	25.615
TRV::00-CaKAN3-HT	23.52	25.605	0.4775	-2.085	-2.5625	5.9073		CaR1A	TRV::00-CaKAN3-HT	23.52		Actin	TRV::00-CaKAN3-HT	25.15	25.605											TRV::00-CaHSF8-HT	22.34	25.505	0.6025	-3.165	-3.7675	13.6185		CaR1A	TRV::00-CaHSF8-HT	22.34		Actin	TRV::00-CaHSF8-HT	25.68	25.505
TRV::00-CaKAN3-HT	23.88	25.605	0.4775	-1.725	-2.2025	4.60276		CaR1A	TRV::00-CaKAN3-HT	23.88		Actin	TRV::00-CaKAN3-HT	26.02	25.605											TRV::00-CaHSF8-HT	22.3	25.505	0.6025	-3.205	-3.8075	14.0014		CaR1A	TRV::00-CaHSF8-HT	22.3		Actin	TRV::00-CaHSF8-HT	25.6	25.505
TRV::00-CaKAN3-HT	23.52	25.605	0.4775	-2.085	-2.5625	5.9073		CaR1A	TRV::00-CaKAN3-HT	23.52		Actin	TRV::00-CaKAN3-HT	25.84	25.605											TRV::00-CaHSF8-HT	22.01	25.505	0.6025	-3.495	-4.0975	17.1187		CaR1A	TRV::00-CaHSF8-HT	22.01		Actin	TRV::00-CaHSF8-HT	25.11	25.505
TRV::00-CaKAN3-HT	23.22	25.605	0.4775	-2.385	-2.8625	7.27275		CaR1A	TRV::00-CaKAN3-HT	23.22		Actin	TRV::00-CaKAN3-HT	25.41	25.605											TRV::00-CaHSF8-HT	22.53	25.505	0.6025	-2.975	-3.5775	11.9381		CaR1A	TRV::00-CaHSF8-HT	22.53		Actin	TRV::00-CaHSF8-HT	25.63	25.505
TRV::CaHSF8-CK-HT	26.31	25.3175	0.4775	0.9925	0.515	0.699793		CaR1A	TRV::CaHSF8-CK-HT	26.31		Actin	TRV::CaHSF8-CK-HT	25.45	25.3175											TRV::CaKAN3-CK-HT	25.26	25.3975	0.6025	-0.1375	-0.74	1.67018		CaR1A	TRV::CaKAN3-CK-HT	25.26		Actin	TRV::CaKAN3-CK-HT	25.13	25.3975
TRV::CaHSF8-CK-HT	26.55	25.3175	0.4775	1.2325	0.755	0.592546		CaR1A	TRV::CaHSF8-CK-HT	26.55		Actin	TRV::CaHSF8-CK-HT	25.2	25.3175											TRV::CaKAN3-CK-HT	24.88	25.3975	0.6025	-0.5175	-1.12	2.17347		CaR1A	TRV::CaKAN3-CK-HT	24.88		Actin	TRV::CaKAN3-CK-HT	25.33	25.3975
TRV::CaHSF8-CK-HT	26.14	25.3175	0.4775	0.8225	0.345	0.787308		CaR1A	TRV::CaHSF8-CK-HT	26.14		Actin	TRV::CaHSF8-CK-HT	25.31	25.3175											TRV::CaKAN3-CK-HT	24.7	25.3975	0.6025	-0.6975	-1.3	2.46229		CaR1A	TRV::CaKAN3-CK-HT	24.7		Actin	TRV::CaKAN3-CK-HT	25.73	25.3975
TRV::CaHSF8-CK-HT	26.47	25.3175	0.4775	1.1525	0.675	0.626332		CaR1A	TRV::CaHSF8-CK-HT	26.47		Actin	TRV::CaHSF8-CK-HT	25.31	25.3175											TRV::CaKAN3-CK-HT	24.64	25.3975	0.6025	-0.7575	-1.36	2.56685		CaR1A	TRV::CaKAN3-CK-HT	24.64		Actin	TRV::CaKAN3-CK-HT	25.4	25.3975
TRV::CaHSF8-CaKAN3-HT	27.57	25.585	0.4775	1.985	1.5075	0.35172		CaR1A	TRV::CaHSF8-CaKAN3-HT	27.57		Actin	TRV::CaHSF8-CaKAN3-HT	25.66	25.585											TRV::CaKAN3-CaHSF8-HT	25.31	25.6425	0.6025	-0.3325	-0.935	1.91189		CaR1A	TRV::CaKAN3-CaHSF8-HT	25.31		Actin	TRV::CaKAN3-CaHSF8-HT	25.74	25.6425
TRV::CaHSF8-CaKAN3-HT	27.69	25.585	0.4775	2.105	1.6275	0.323649		CaR1A	TRV::CaHSF8-CaKAN3-HT	27.69		Actin	TRV::CaHSF8-CaKAN3-HT	25.98	25.585											TRV::CaKAN3-CaHSF8-HT	25.29	25.6425	0.6025	-0.3525	-0.955	1.93858		CaR1A	TRV::CaKAN3-CaHSF8-HT	25.29		Actin	TRV::CaKAN3-CaHSF8-HT	25.59	25.6425
TRV::CaHSF8-CaKAN3-HT	27.17	25.585	0.4775	1.585	1.1075	0.464098		CaR1A	TRV::CaHSF8-CaKAN3-HT	27.17		Actin	TRV::CaHSF8-CaKAN3-HT	25.49	25.585											TRV::CaKAN3-CaHSF8-HT	25.17	25.6425	0.6025	-0.4725	-1.075	2.10672		CaR1A	TRV::CaKAN3-CaHSF8-HT	25.17		Actin	TRV::CaKAN3-CaHSF8-HT	25.75	25.6425
TRV::CaHSF8-CaKAN3-HT	27.12	25.585	0.4775	1.535	1.0575	0.480464		CaR1A	TRV::CaHSF8-CaKAN3-HT	27.12		Actin	TRV::CaHSF8-CaKAN3-HT	25.21	25.585											TRV::CaKAN3-CaHSF8-HT	25.62	25.6425	0.6025	-0.0225	-0.625	1.54221		CaR1A	TRV::CaKAN3-CaHSF8-HT	25.62		Actin	TRV::CaKAN3-CaHSF8-HT	25.49	25.6425
Sample	Ct	avg Ct(EF1α)	cf	dCt	ddCt	RQ		Primer:			25.98	Primer:					0.265									Sample	Ct	avg Ct(EF1α)	cf	dCt	ddCt	RQ		Primer:			31.255	Primer:					5.8575
TRV::00-CK-RT	25.59	25.715	0.265	-0.125	-0.39	1.31039		CaR1B-12	TRV::00-CK-RT	25.59		Actin	TRV::00-CK-RT	25.91	25.715											TRV::00-CK-RT	31.17	25.3975	5.8575	5.7725	-0.085	1.06069		CaR1B-12	TRV::00-CK-RT	31.17		Actin	TRV::00-CK-RT	25.16	25.3975
TRV::00-CK-RT	26.05	25.715	0.265	0.335	0.07	0.952638		CaR1B-12	TRV::00-CK-RT	26.05		Actin	TRV::00-CK-RT	25.49	25.715											TRV::00-CK-RT	31.27	25.3975	5.8575	5.8725	0.015	0.989657		CaR1B-12	TRV::00-CK-RT	31.27		Actin	TRV::00-CK-RT	25.74	25.3975
TRV::00-CK-RT	26.18	25.715	0.265	0.465	0.2	0.870551		CaR1B-12	TRV::00-CK-RT	26.18		Actin	TRV::00-CK-RT	25.79	25.715											TRV::00-CK-RT	31.43	25.3975	5.8575	6.0325	0.175	0.885768		CaR1B-12	TRV::00-CK-RT	31.43		Actin	TRV::00-CK-RT	25.22	25.3975
TRV::00-CK-RT	26.1	25.715	0.265	0.385	0.12	0.920188		CaR1B-12	TRV::00-CK-RT	26.1		Actin	TRV::00-CK-RT	25.67	25.715											TRV::00-CK-RT	31.15	25.3975	5.8575	5.7525	-0.105	1.07549		CaR1B-12	TRV::00-CK-RT	31.15		Actin	TRV::00-CK-RT	25.47	25.3975
TRV::00-CaKAN3-RT	26.73	25.6775	0.265	1.0525	0.7875	0.579347		CaR1B-12	TRV::00-CaKAN3-RT	26.73		Actin	TRV::00-CaKAN3-RT	25.75	25.6775											TRV::00-CaHSF8-RT	25.56	25.5525	5.8575	0.0075	-5.85	57.68		CaR1B-12	TRV::00-CaHSF8-RT	25.56		Actin	TRV::00-CaHSF8-RT	25.45	25.5525			TRV::00-CaHSF8-RT	TRV::CaKAN3-CaHSF8-RT	TRV::CaKAN3-CK-RT	TRV::00-CK-RT
TRV::00-CaKAN3-RT	26.71	25.6775	0.265	1.0325	0.7675	0.587435		CaR1B-12	TRV::00-CaKAN3-RT	26.71		Actin	TRV::00-CaKAN3-RT	25.53	25.6775			TRV::00-CK-RT	TRV::CaHSF8-CK-RT	TRV::00-CaKAN3-RT	TRV::CaHSF8-CaKAN3-RT					TRV::00-CaHSF8-RT	26.12	25.5525	5.8575	0.5675	-5.29	39.1245		CaR1B-12	TRV::00-CaHSF8-RT	26.12		Actin	TRV::00-CaHSF8-RT	25.62	25.5525		TRV::00-CaHSF8-RT		0.0001	0.0001	0.0001
TRV::00-CaKAN3-RT	27.16	25.6775	0.265	1.4825	1.2175	0.430027		CaR1B-12	TRV::00-CaKAN3-RT	26.16		Actin	TRV::00-CaKAN3-RT	25.86	25.6775				0.5917	0.0002	0.0001					TRV::00-CaHSF8-RT	26.41	25.5525	5.8575	0.8575	-5	32		CaR1B-12	TRV::00-CaHSF8-RT	26.41		Actin	TRV::00-CaHSF8-RT	25.37	25.5525		TRV::CaKAN3-CaHSF8-RT	32.8835		0.6818	0.1628
TRV::00-CaKAN3-RT	27.33	25.6775	0.265	1.6525	1.3875	0.382227		CaR1B-12	TRV::00-CaKAN3-RT	26.33		Actin	TRV::00-CaKAN3-RT	25.57	25.6775		TRV::00-CK-RT	0.0543		0.0005	0.0001					TRV::00-CaHSF8-RT	26.4	25.5525	5.8575	0.8475	-5.01	32.2226		CaR1B-12	TRV::00-CaHSF8-RT	26.4		Actin	TRV::00-CaHSF8-RT	25.77	25.5525		TRV::CaKAN3-CK-RT	34.6835	1.8001		0.3071
TRV::CaHSF8-CK-RT	25.84	25.54	0.265	0.3	0.035	0.976032		CaR1B-12	TRV::CaHSF8-CK-RT	25.84		Actin	TRV::CaHSF8-CK-RT	25.9	25.54		TRV::CaHSF8-CK-RT	0.5187	0.4644		0.2241					TRV::CaKAN3-CK-RT	28.94	25.4625	5.8575	3.4775	-2.38	5.20537		CaR1B-12	TRV::CaKAN3-CK-RT	28.94		Actin	TRV::CaKAN3-CK-RT	25.51	25.4625		TRV::00-CK-RT	39.2539	6.3704	4.5703
TRV::CaHSF8-CK-RT	25.83	25.54	0.265	0.29	0.025	0.982821		CaR1B-12	TRV::CaHSF8-CK-RT	25.83		Actin	TRV::CaHSF8-CK-RT	25.47	25.54		TRV::00-CaKAN3-RT	0.6449	0.5907	0.1262						TRV::CaKAN3-CK-RT	28.7	25.4625	5.8575	3.2375	-2.62	6.1475		CaR1B-12	TRV::CaKAN3-CK-RT	28.7		Actin	TRV::CaKAN3-CK-RT	25.2	25.4625
TRV::CaHSF8-CK-RT	25.68	25.54	0.265	0.14	-0.125	1.09051		CaR1B-12	TRV::CaHSF8-CK-RT	25.68		Actin	TRV::CaHSF8-CK-RT	25.38	25.54		TRV::CaHSF8-CaKAN3-RT									TRV::CaKAN3-CK-RT	28.64	25.4625	5.8575	3.1775	-2.68	6.40856		CaR1B-12	TRV::CaKAN3-CK-RT	28.64		Actin	TRV::CaKAN3-CK-RT	25.57	25.4625
TRV::CaHSF8-CK-RT	26.15	25.54	0.265	0.61	0.345	0.787308		CaR1B-12	TRV::CaHSF8-CK-RT	26.15		Actin	TRV::CaHSF8-CK-RT	25.41	25.54											TRV::CaKAN3-CK-RT	29.14	25.4625	5.8575	3.6775	-2.18	4.53154		CaR1B-12	TRV::CaKAN3-CK-RT	29.14		Actin	TRV::CaKAN3-CK-RT	25.57	25.4625			TRV::00-CaHSF8-HT	TRV::00-CK-HT	TRV::CaKAN3-CaHSF8-HT	TRV::CaKAN3-CK-HT
TRV::CaHSF8-CaKAN3-RT	27.45	25.625	0.265	1.825	1.56	0.339151		CaR1B-12	TRV::CaHSF8-CaKAN3-RT	26.45		Actin	TRV::CaHSF8-CaKAN3-RT	25.68	25.625											TRV::CaKAN3-CaHSF8-RT	28.77	25.765	5.8575	3.005	-2.8525	7.22251		CaR1B-12	TRV::CaKAN3-CaHSF8-RT	28.77		Actin	TRV::CaKAN3-CaHSF8-RT	26.01	25.765		TRV::00-CaHSF8-HT		0.0001	0.0001	0.0001
TRV::CaHSF8-CaKAN3-RT	27.01	25.625	0.265	1.385	1.12	0.460094		CaR1B-12	TRV::CaHSF8-CaKAN3-RT	26.01		Actin	TRV::CaHSF8-CaKAN3-RT	25.63	25.625			TRV::00-CaKAN3-HT	TRV::00-CK-HT	TRV::CaHSF8-CK-HT	TRV::CaHSF8-CaKAN3-HT					TRV::CaKAN3-CaHSF8-RT	28.83	25.765	5.8575	3.065	-2.7925	6.92829		CaR1B-12	TRV::CaKAN3-CaHSF8-RT	28.83		Actin	TRV::CaKAN3-CaHSF8-RT	25.48	25.765		TRV::00-CK-HT	101.462		0.0087	0.0053
TRV::CaHSF8-CaKAN3-RT	27.97	25.625	0.265	2.345	2.08	0.236514		CaR1B-12	TRV::CaHSF8-CaKAN3-RT	25.97		Actin	TRV::CaHSF8-CaKAN3-RT	25.57	25.625		TRV::00-CaKAN3-HT	11.9031		0.0001	0.0001	0.0001				TRV::CaKAN3-CaHSF8-RT	28.61	25.765	5.8575	2.845	-3.0125	8.06962		CaR1B-12	TRV::CaKAN3-CaHSF8-RT	28.61		Actin	TRV::CaKAN3-CaHSF8-RT	25.39	25.765		TRV::CaKAN3-CaHSF8-HT	132.315	30.8527		0.7882
TRV::CaHSF8-CaKAN3-RT	27.08	25.625	0.265	1.455	1.19	0.438303		CaR1B-12	TRV::CaHSF8-CaKAN3-RT	26.08		Actin	TRV::CaHSF8-CaKAN3-RT	25.62	25.625		TRV::00-CK-HT	3.1422	8.7609		0.0408	0.022				TRV::CaKAN3-CaHSF8-RT	28.76	25.765	5.8575	2.995	-2.8625	7.27275		CaR1B-12	TRV::CaKAN3-CaHSF8-RT	28.76		Actin	TRV::CaKAN3-CaHSF8-RT	26.18	25.765		TRV::CaKAN3-CK-HT	135.025	33.563	2.7102
TRV::00-CK-HT	24.27	25.5925	0.265	-1.3225	-1.5875	3.00528		CaR1B-12	TRV::00-CK-HT	25.27		Actin	TRV::00-CK-HT	26.09	25.5925		TRV::CaHSF8-CK-HT	0.7622	11.1409	2.38		0.7419				TRV::00-CK-HT	26.34	25.615	5.8575	0.725	-5.1325	35.0781		CaR1B-12	TRV::00-CK-HT	26.34		Actin	TRV::00-CK-HT	25.74	25.615
TRV::00-CK-HT	24.04	25.5925	0.265	-1.5525	-1.8175	3.5247		CaR1B-12	TRV::00-CK-HT	25.04		Actin	TRV::00-CK-HT	25.3	25.5925		TRV::CaHSF8-CaKAN3-HT	0.4122	11.4909	2.73	0.35					TRV::00-CK-HT	26.18	25.615	5.8575	0.565	-5.2925	39.1923		CaR1B-12	TRV::00-CK-HT	26.18		Actin	TRV::00-CK-HT	25.53	25.615
TRV::00-CK-HT	24.13	25.5925	0.265	-1.4625	-1.7275	3.31153		CaR1B-12	TRV::00-CK-HT	25.13		Actin	TRV::00-CK-HT	25.48	25.5925											TRV::00-CK-HT	26.11	25.615	5.8575	0.495	-5.3625	41.1409		CaR1B-12	TRV::00-CK-HT	26.11		Actin	TRV::00-CK-HT	25.54	25.615
TRV::00-CK-HT	24.41	25.5925	0.265	-1.1825	-1.4475	2.72735		CaR1B-12	TRV::00-CK-HT	25.41		Actin	TRV::00-CK-HT	25.5	25.5925											TRV::00-CK-HT	26.13	25.615	5.8575	0.515	-5.3425	40.5745		CaR1B-12	TRV::00-CK-HT	26.13		Actin	TRV::00-CK-HT	25.65	25.615
TRV::00-CaKAN3-HT	22.68	25.605	0.265	-2.925	-3.19	9.12611		CaR1B-12	TRV::00-CaKAN3-HT	24.68		Actin	TRV::00-CaKAN3-HT	25.15	25.605											TRV::00-CaHSF8-HT	24.09	25.505	5.8575	-1.415	-7.2725	154.611		CaR1B-12	TRV::00-CaHSF8-HT	24.09		Actin	TRV::00-CaHSF8-HT	25.68	25.505
TRV::00-CaKAN3-HT	22.6	25.605	0.265	-3.005	-3.27	9.64646		CaR1B-12	TRV::00-CaKAN3-HT	24.6		Actin	TRV::00-CaKAN3-HT	26.02	25.605											TRV::00-CaHSF8-HT	23.94	25.505	5.8575	-1.565	-7.4225	171.552		CaR1B-12	TRV::00-CaHSF8-HT	23.94		Actin	TRV::00-CaHSF8-HT	25.6	25.505
TRV::00-CaKAN3-HT	22.02	25.605	0.265	-3.585	-3.85	14.42		CaR1B-12	TRV::00-CaKAN3-HT	25.02		Actin	TRV::00-CaKAN3-HT	25.84	25.605											TRV::00-CaHSF8-HT	24.39	25.505	5.8575	-1.115	-6.9725	125.583		CaR1B-12	TRV::00-CaHSF8-HT	24.39		Actin	TRV::00-CaHSF8-HT	25.11	25.505
TRV::00-CaKAN3-HT	22.02	25.605	0.265	-3.585	-3.85	14.42		CaR1B-12	TRV::00-CaKAN3-HT	25.02		Actin	TRV::00-CaKAN3-HT	25.41	25.605											TRV::00-CaHSF8-HT	24.58	25.505	5.8575	-0.925	-6.7825	110.087		CaR1B-12	TRV::00-CaHSF8-HT	24.58		Actin	TRV::00-CaHSF8-HT	25.63	25.505
TRV::CaHSF8-CK-HT	26.14	25.3175	0.265	0.8225	0.5575	0.679479		CaR1B-12	TRV::CaHSF8-CK-HT	26.14		Actin	TRV::CaHSF8-CK-HT	25.45	25.3175											TRV::CaKAN3-CK-HT	29.04	25.3975	5.8575	3.6425	-2.215	4.64282		CaR1B-12	TRV::CaKAN3-CK-HT	29.04		Actin	TRV::CaKAN3-CK-HT	25.13	25.3975
TRV::CaHSF8-CK-HT	26.05	25.3175	0.265	0.7325	0.4675	0.723217		CaR1B-12	TRV::CaHSF8-CK-HT	26.05		Actin	TRV::CaHSF8-CK-HT	25.2	25.3175											TRV::CaKAN3-CK-HT	28.92	25.3975	5.8575	3.5225	-2.335	5.04551		CaR1B-12	TRV::CaKAN3-CK-HT	28.92		Actin	TRV::CaKAN3-CK-HT	25.33	25.3975
TRV::CaHSF8-CK-HT	26.1	25.3175	0.265	0.7825	0.5175	0.698581		CaR1B-12	TRV::CaHSF8-CK-HT	26.1		Actin	TRV::CaHSF8-CK-HT	25.31	25.3175											TRV::CaKAN3-CK-HT	28.7	25.3975	5.8575	3.3025	-2.555	5.87667		CaR1B-12	TRV::CaKAN3-CK-HT	28.7		Actin	TRV::CaKAN3-CK-HT	25.73	25.3975
TRV::CaHSF8-CK-HT	25.66	25.3175	0.265	0.3425	0.0775	0.947698		CaR1B-12	TRV::CaHSF8-CK-HT	25.66		Actin	TRV::CaHSF8-CK-HT	25.31	25.3175											TRV::CaKAN3-CK-HT	28.63	25.3975	5.8575	3.2325	-2.625	6.16884		CaR1B-12	TRV::CaKAN3-CK-HT	28.63		Actin	TRV::CaKAN3-CK-HT	25.4	25.3975
TRV::CaHSF8-CaKAN3-HT	27.01	25.585	0.265	1.425	1.16	0.447513		CaR1B-12	TRV::CaHSF8-CaKAN3-HT	26.01		Actin	TRV::CaHSF8-CaKAN3-HT	25.66	25.585											TRV::CaKAN3-CaHSF8-HT	28.49	25.6425	5.8575	2.8475	-3.01	8.05564		CaR1B-12	TRV::CaKAN3-CaHSF8-HT	28.49		Actin	TRV::CaKAN3-CaHSF8-HT	25.74	25.6425
TRV::CaHSF8-CaKAN3-HT	27.27	25.585	0.265	1.685	1.42	0.373712		CaR1B-12	TRV::CaHSF8-CaKAN3-HT	25.27		Actin	TRV::CaHSF8-CaKAN3-HT	25.98	25.585											TRV::CaKAN3-CaHSF8-HT	28.29	25.6425	5.8575	2.6475	-3.21	9.25351		CaR1B-12	TRV::CaKAN3-CaHSF8-HT	28.29		Actin	TRV::CaKAN3-CaHSF8-HT	25.59	25.6425
TRV::CaHSF8-CaKAN3-HT	27.2	25.585	0.265	1.615	1.35	0.392292		CaR1B-12	TRV::CaHSF8-CaKAN3-HT	25.2		Actin	TRV::CaHSF8-CaKAN3-HT	25.49	25.585											TRV::CaKAN3-CaHSF8-HT	28.49	25.6425	5.8575	2.8475	-3.01	8.05564		CaR1B-12	TRV::CaKAN3-CaHSF8-HT	28.49		Actin	TRV::CaKAN3-CaHSF8-HT	25.75	25.6425
TRV::CaHSF8-CaKAN3-HT	27.05	25.585	0.265	1.465	1.2	0.435275		CaR1B-12	TRV::CaHSF8-CaKAN3-HT	26.05		Actin	TRV::CaHSF8-CaKAN3-HT	25.21	25.585											TRV::CaKAN3-CaHSF8-HT	28.65	25.6425	5.8575	3.0075	-2.85	7.21		CaR1B-12	TRV::CaKAN3-CaHSF8-HT	28.65		Actin	TRV::CaKAN3-CaHSF8-HT	25.49	25.6425
Sample	Ct	avg Ct(EF1α)	cf	dCt	ddCt	RQ		Primer:			25.835	Primer:					0.12									Sample	Ct	avg Ct(EF1α)	cf	dCt	ddCt	RQ		Primer:			32.5	Primer:					7.1025
TRV::00-CK-RT	25.66	25.715	0.12	-0.055	-0.175	1.12896		CaR1A-6	TRV::00-CK-RT	25.66		Actin	TRV::00-CK-RT	25.91	25.715											TRV::00-CK-RT	32.72	25.3975	7.1025	7.3225	0.22	0.858565		CaR1A-6	TRV::00-CK-RT	32.72		Actin	TRV::00-CK-RT	25.16	25.3975
TRV::00-CK-RT	25.75	25.715	0.12	0.035	-0.085	1.06069		CaR1A-6	TRV::00-CK-RT	25.75		Actin	TRV::00-CK-RT	25.49	25.715											TRV::00-CK-RT	32.25	25.3975	7.1025	6.8525	-0.25	1.18921		CaR1A-6	TRV::00-CK-RT	32.25		Actin	TRV::00-CK-RT	25.74	25.3975
TRV::00-CK-RT	25.86	25.715	0.12	0.145	0.025	0.982821		CaR1A-6	TRV::00-CK-RT	25.86		Actin	TRV::00-CK-RT	25.79	25.715											TRV::00-CK-RT	32.53	25.3975	7.1025	7.1325	0.03	0.97942		CaR1A-6	TRV::00-CK-RT	32.53		Actin	TRV::00-CK-RT	25.22	25.3975
TRV::00-CK-RT	26.07	25.715	0.12	0.355	0.235	0.849685		CaR1A-6	TRV::00-CK-RT	26.07		Actin	TRV::00-CK-RT	25.67	25.715											TRV::00-CK-RT	32.5	25.3975	7.1025	7.1025	0	1		CaR1A-6	TRV::00-CK-RT	32.5		Actin	TRV::00-CK-RT	25.47	25.3975			TRV::00-CaHSF8-RT	TRV::CaKAN3-CK-RT	TRV::CaKAN3-CaHSF8-RT	TRV::00-CK-RT
TRV::00-CaKAN3-RT	27.47	25.6775	0.12	1.7925	1.6725	0.313709		CaR1A-6	TRV::00-CaKAN3-RT	27.47		Actin	TRV::00-CaKAN3-RT	25.75	25.6775											TRV::00-CaHSF8-RT	26.49	25.5525	7.1025	0.9375	-6.165	71.7546		CaR1A-6	TRV::00-CaHSF8-RT	25.49		Actin	TRV::00-CaHSF8-RT	25.45	25.5525		TRV::00-CaHSF8-RT		0.0001	0.0001	0.0001
TRV::00-CaKAN3-RT	27.15	25.6775	0.12	1.4725	1.3525	0.391613		CaR1A-6	TRV::00-CaKAN3-RT	27.15		Actin	TRV::00-CaKAN3-RT	25.53	25.6775			TRV::00-CK-RT	TRV::CaHSF8-CK-RT	TRV::00-CaKAN3-RT	TRV::CaHSF8-CaKAN3-RT					TRV::00-CaHSF8-RT	26.36	25.5525	7.1025	0.8075	-6.295	78.5206		CaR1A-6	TRV::00-CaHSF8-RT	26.36		Actin	TRV::00-CaHSF8-RT	25.62	25.5525		TRV::CaKAN3-CK-RT	64.5508		0.7694	0.0005
TRV::00-CaKAN3-RT	27.28	25.6775	0.12	1.6025	1.4825	0.357868		CaR1A-6	TRV::00-CaKAN3-RT	27.28		Actin	TRV::00-CaKAN3-RT	25.86	25.6775		TRV::00-CK-RT	1.0055		0.8464	0.0001	0.0001				TRV::00-CaHSF8-RT	26.12	25.5525	7.1025	0.5675	-6.535	92.7323		CaR1A-6	TRV::00-CaHSF8-RT	26.12		Actin	TRV::00-CaHSF8-RT	25.37	25.5525		TRV::CaKAN3-CaHSF8-RT	65.6173	1.0666		0.0008
TRV::00-CaKAN3-RT	27.54	25.6775	0.12	1.8625	1.7425	0.298851		CaR1A-6	TRV::00-CaKAN3-RT	27.54		Actin	TRV::00-CaKAN3-RT	25.57	25.6775		TRV::CaHSF8-CK-RT	0.9903	0.0153		0.0001	0.0001				TRV::00-CaHSF8-RT	26.21	25.5525	7.1025	0.6575	-6.445	87.1241		CaR1A-6	TRV::00-CaHSF8-RT	26.21		Actin	TRV::00-CaHSF8-RT	25.77	25.5525		TRV::00-CK-RT	81.5261	16.9754	15.9088
TRV::CaHSF8-CK-RT	25.59	25.54	0.12	0.05	-0.07	1.04972		CaR1A-6	TRV::CaHSF8-CK-RT	25.59		Actin	TRV::CaHSF8-CK-RT	25.9	25.54		TRV::00-CaKAN3-RT	0.3542	0.6513	0.6361		0.862				TRV::CaKAN3-CK-RT	28.08	25.4625	7.1025	2.6175	-4.485	22.3934		CaR1A-6	TRV::CaKAN3-CK-RT	28.08		Actin	TRV::CaKAN3-CK-RT	25.51	25.4625
TRV::CaHSF8-CK-RT	26.04	25.54	0.12	0.5	0.38	0.768438		CaR1A-6	TRV::CaHSF8-CK-RT	26.04		Actin	TRV::CaHSF8-CK-RT	25.47	25.54		TRV::CaHSF8-CaKAN3-RT	0.3405	0.665	0.6498	0.0137					TRV::CaKAN3-CK-RT	28.38	25.4625	7.1025	2.9175	-4.185	18.1891		CaR1A-6	TRV::CaKAN3-CK-RT	28.38		Actin	TRV::CaKAN3-CK-RT	25.2	25.4625
TRV::CaHSF8-CK-RT	25.68	25.54	0.12	0.14	0.02	0.986233		CaR1A-6	TRV::CaHSF8-CK-RT	25.68		Actin	TRV::CaHSF8-CK-RT	25.38	25.54											TRV::CaKAN3-CK-RT	28.62	25.4625	7.1025	3.1575	-3.945	15.4015		CaR1A-6	TRV::CaKAN3-CK-RT	28.62		Actin	TRV::CaKAN3-CK-RT	25.57	25.4625
TRV::CaHSF8-CK-RT	25.45	25.54	0.12	-0.09	-0.21	1.15669		CaR1A-6	TRV::CaHSF8-CK-RT	25.45		Actin	TRV::CaHSF8-CK-RT	25.41	25.54											TRV::CaKAN3-CK-RT	28.57	25.4625	7.1025	3.1075	-3.995	15.9446		CaR1A-6	TRV::CaKAN3-CK-RT	28.57		Actin	TRV::CaKAN3-CK-RT	25.57	25.4625			TRV::00-CaHSF8-HT	TRV::00-CK-HT	TRV::CaKAN3-CaHSF8-HT	TRV::CaKAN3-CK-HT
TRV::CaHSF8-CaKAN3-RT	27.03	25.625	0.12	1.405	1.285	0.410371		CaR1A-6	TRV::CaHSF8-CaKAN3-RT	27.03		Actin	TRV::CaHSF8-CaKAN3-RT	25.68	25.625			TRV::00-CaKAN3-HT	TRV::00-CK-HT	TRV::CaHSF8-CK-HT	TRV::CaHSF8-CaKAN3-HT					TRV::CaKAN3-CaHSF8-RT	28.68	25.765	7.1025	2.915	-4.1875	18.2206		CaR1A-6	TRV::CaKAN3-CaHSF8-RT	28.68		Actin	TRV::CaKAN3-CaHSF8-RT	26.01	25.765		TRV::00-CaHSF8-HT		0.0001	0.0001	0.0001
TRV::CaHSF8-CaKAN3-RT	27.2	25.625	0.12	1.575	1.455	0.364755		CaR1A-6	TRV::CaHSF8-CaKAN3-RT	27.2		Actin	TRV::CaHSF8-CaKAN3-RT	25.63	25.625		TRV::00-CaKAN3-HT		0.0001	0.0001	0.0001					TRV::CaKAN3-CaHSF8-RT	29.05	25.765	7.1025	3.285	-3.8175	14.0988		CaR1A-6	TRV::CaKAN3-CaHSF8-RT	29.05		Actin	TRV::CaKAN3-CaHSF8-RT	25.48	25.765		TRV::00-CK-HT	146.688		0.0001	0.0001
TRV::CaHSF8-CaKAN3-RT	27.12	25.625	0.12	1.495	1.375	0.385553		CaR1A-6	TRV::CaHSF8-CaKAN3-RT	27.12		Actin	TRV::CaHSF8-CaKAN3-RT	25.57	25.625		TRV::00-CK-HT	6.5041		0.0027	0.0013					TRV::CaKAN3-CaHSF8-RT	28.6	25.765	7.1025	2.835	-4.2675	19.2595		CaR1A-6	TRV::CaKAN3-CaHSF8-RT	28.6		Actin	TRV::CaKAN3-CaHSF8-RT	25.39	25.765		TRV::CaKAN3-CaHSF8-HT	229.538	82.8496		0.9414
TRV::CaHSF8-CaKAN3-RT	27.71	25.625	0.12	2.085	1.965	0.256139		CaR1A-6	TRV::CaHSF8-CaKAN3-RT	27.71		Actin	TRV::CaHSF8-CaKAN3-RT	25.62	25.625		TRV::CaHSF8-CK-HT	8.4163	1.9122		0.7008					TRV::CaKAN3-CaHSF8-RT	28.86	25.765	7.1025	3.095	-4.0075	16.0834		CaR1A-6	TRV::CaKAN3-CaHSF8-RT	28.86		Actin	TRV::CaKAN3-CaHSF8-RT	26.18	25.765		TRV::CaKAN3-CK-HT	230.382	83.6936	0.8439
TRV::00-CK-HT	24.56	25.5925	0.12	-1.0325	-1.1525	2.22299		CaR1A-6	TRV::00-CK-HT	24.56		Actin	TRV::00-CK-HT	26.09	25.5925		TRV::CaHSF8-CaKAN3-HT	8.6157	2.1117	0.1995						TRV::00-CK-HT	26.3	25.615	7.1025	0.685	-6.4175	85.4791		CaR1A-6	TRV::00-CK-HT	26.3		Actin	TRV::00-CK-HT	25.74	25.615
TRV::00-CK-HT	24.4	25.5925	0.12	-1.1925	-1.3125	2.48372		CaR1A-6	TRV::00-CK-HT	24.4		Actin	TRV::00-CK-HT	25.3	25.5925											TRV::00-CK-HT	25.83	25.615	7.1025	0.215	-6.8875	118.398		CaR1A-6	TRV::00-CK-HT	25.83		Actin	TRV::00-CK-HT	25.53	25.615
TRV::00-CK-HT	24.21	25.5925	0.12	-1.3825	-1.5025	2.83333		CaR1A-6	TRV::00-CK-HT	24.21		Actin	TRV::00-CK-HT	25.48	25.5925											TRV::00-CK-HT	25.97	25.615	7.1025	0.355	-6.7475	107.448		CaR1A-6	TRV::00-CK-HT	25.97		Actin	TRV::00-CK-HT	25.54	25.615
TRV::00-CK-HT	24.11	25.5925	0.12	-1.4825	-1.6025	3.03669		CaR1A-6	TRV::00-CK-HT	24.11		Actin	TRV::00-CK-HT	25.5	25.5925											TRV::00-CK-HT	26.19	25.615	7.1025	0.575	-6.5275	92.2515		CaR1A-6	TRV::00-CK-HT	26.19		Actin	TRV::00-CK-HT	25.65	25.615
TRV::00-CaKAN3-HT	22.42	25.605	0.12	-3.185	-3.305	9.88335		CaR1A-6	TRV::00-CaKAN3-HT	22.42		Actin	TRV::00-CaKAN3-HT	25.15	25.605											TRV::00-CaHSF8-HT	24.73	25.505	7.1025	-0.775	-7.8775	235.16		CaR1A-6	TRV::00-CaHSF8-HT	24.73		Actin	TRV::00-CaHSF8-HT	25.68	25.505
TRV::00-CaKAN3-HT	22.52	25.605	0.12	-3.085	-3.205	9.22149		CaR1A-6	TRV::00-CaKAN3-HT	22.52		Actin	TRV::00-CaKAN3-HT	26.02	25.605											TRV::00-CaHSF8-HT	24.48	25.505	7.1025	-1.025	-8.1275	279.654		CaR1A-6	TRV::00-CaHSF8-HT	24.48		Actin	TRV::00-CaHSF8-HT	25.6	25.505
TRV::00-CaKAN3-HT	22.36	25.605	0.12	-3.245	-3.365	10.3031		CaR1A-6	TRV::00-CaKAN3-HT	22.36		Actin	TRV::00-CaKAN3-HT	25.84	25.605											TRV::00-CaHSF8-HT	24.59	25.505	7.1025	-0.915	-8.0175	259.124		CaR1A-6	TRV::00-CaHSF8-HT	24.59		Actin	TRV::00-CaHSF8-HT	25.11	25.505
TRV::00-CaKAN3-HT	22.88	25.605	0.12	-2.725	-2.845	7.18506		CaR1A-6	TRV::00-CaKAN3-HT	22.88		Actin	TRV::00-CaKAN3-HT	25.41	25.605											TRV::00-CaHSF8-HT	24.85	25.505	7.1025	-0.655	-7.7575	216.391		CaR1A-6	TRV::00-CaHSF8-HT	24.85		Actin	TRV::00-CaHSF8-HT	25.63	25.505
TRV::CaHSF8-CK-HT	25.82	25.3175	0.12	0.5025	0.3825	0.767107		CaR1A-6	TRV::CaHSF8-CK-HT	25.82		Actin	TRV::CaHSF8-CK-HT	25.45	25.3175											TRV::CaKAN3-CK-HT	28.07	25.3975	7.1025	2.6725	-4.43	21.5557		CaR1A-6	TRV::CaKAN3-CK-HT	28.07		Actin	TRV::CaKAN3-CK-HT	25.13	25.3975
TRV::CaHSF8-CK-HT	26.04	25.3175	0.12	0.7225	0.6025	0.658612		CaR1A-6	TRV::CaHSF8-CK-HT	26.04		Actin	TRV::CaHSF8-CK-HT	25.2	25.3175											TRV::CaKAN3-CK-HT	28.29	25.3975	7.1025	2.8925	-4.21	18.507		CaR1A-6	TRV::CaKAN3-CK-HT	28.29		Actin	TRV::CaKAN3-CK-HT	25.33	25.3975
TRV::CaHSF8-CK-HT	26.07	25.3175	0.12	0.7525	0.6325	0.645058		CaR1A-6	TRV::CaHSF8-CK-HT	26.07		Actin	TRV::CaHSF8-CK-HT	25.31	25.3175											TRV::CaKAN3-CK-HT	28.78	25.3975	7.1025	3.3825	-3.72	13.1775		CaR1A-6	TRV::CaKAN3-CK-HT	28.78		Actin	TRV::CaKAN3-CK-HT	25.73	25.3975
TRV::CaHSF8-CK-HT	25.66	25.3175	0.12	0.3425	0.2225	0.857079		CaR1A-6	TRV::CaHSF8-CK-HT	25.66		Actin	TRV::CaHSF8-CK-HT	25.31	25.3175											TRV::CaKAN3-CK-HT	28.54	25.3975	7.1025	3.1425	-3.96	15.5625		CaR1A-6	TRV::CaKAN3-CK-HT	28.54		Actin	TRV::CaKAN3-CK-HT	25.4	25.3975
TRV::CaHSF8-CaKAN3-HT	26.5	25.585	0.12	0.915	0.795	0.576343		CaR1A-6	TRV::CaHSF8-CaKAN3-HT	26.5		Actin	TRV::CaHSF8-CaKAN3-HT	25.66	25.585											TRV::CaKAN3-CaHSF8-HT	28.63	25.6425	7.1025	2.9875	-4.115	17.3276		CaR1A-6	TRV::CaKAN3-CaHSF8-HT	28.63		Actin	TRV::CaKAN3-CaHSF8-HT	25.74	25.6425
TRV::CaHSF8-CaKAN3-HT	26.54	25.585	0.12	0.955	0.835	0.560583		CaR1A-6	TRV::CaHSF8-CaKAN3-HT	26.54		Actin	TRV::CaHSF8-CaKAN3-HT	25.98	25.585											TRV::CaKAN3-CaHSF8-HT	29.06	25.6425	7.1025	3.4175	-3.685	12.8616		CaR1A-6	TRV::CaKAN3-CaHSF8-HT	29.06		Actin	TRV::CaKAN3-CaHSF8-HT	25.59	25.6425
TRV::CaHSF8-CaKAN3-HT	26.84	25.585	0.12	1.255	1.135	0.455335		CaR1A-6	TRV::CaHSF8-CaKAN3-HT	26.84		Actin	TRV::CaHSF8-CaKAN3-HT	25.49	25.585											TRV::CaKAN3-CaHSF8-HT	28.43	25.6425	7.1025	2.7875	-4.315	19.9042		CaR1A-6	TRV::CaKAN3-CaHSF8-HT	28.43		Actin	TRV::CaKAN3-CaHSF8-HT	25.75	25.6425
TRV::CaHSF8-CaKAN3-HT	26.6	25.585	0.12	1.015	0.895	0.537747		CaR1A-6	TRV::CaHSF8-CaKAN3-HT	26.6		Actin	TRV::CaHSF8-CaKAN3-HT	25.21	25.585											TRV::CaKAN3-CaHSF8-HT	28.28	25.6425	7.1025	2.6375	-4.465	22.0851		CaR1A-6	TRV::CaKAN3-CaHSF8-HT	28.28		Actin	TRV::CaKAN3-CaHSF8-HT	25.49	25.6425
Sample	Ct	avg Ct(EF1α)	cf	dCt	ddCt	RQ		Primer:			25.59	Primer:					-0.125									Sample	Ct	avg Ct(EF1α)	cf	dCt	ddCt	RQ		Primer:			30.22	Primer:					4.8225
TRV::00-CK-RT	25.3	25.715	-0.125	-0.415	-0.29	1.22264		CaR1B-16	TRV::00-CK-RT	25.3		Actin	TRV::00-CK-RT	25.91	25.715											TRV::00-CK-RT	30.52	25.3975	4.8225	5.1225	0.3	0.812252		CaR1B-16	TRV::00-CK-RT	30.52		Actin	TRV::00-CK-RT	25.16	25.3975
TRV::00-CK-RT	25.87	25.715	-0.125	0.155	0.28	0.823591		CaR1B-16	TRV::00-CK-RT	25.87		Actin	TRV::00-CK-RT	25.49	25.715											TRV::00-CK-RT	30.1	25.3975	4.8225	4.7025	-0.12	1.08673		CaR1B-16	TRV::00-CK-RT	30.1		Actin	TRV::00-CK-RT	25.74	25.3975
TRV::00-CK-RT	25.48	25.715	-0.125	-0.235	-0.11	1.07923		CaR1B-16	TRV::00-CK-RT	25.48		Actin	TRV::00-CK-RT	25.79	25.715											TRV::00-CK-RT	30.02	25.3975	4.8225	4.6225	-0.2	1.1487		CaR1B-16	TRV::00-CK-RT	30.02		Actin	TRV::00-CK-RT	25.22	25.3975
TRV::00-CK-RT	25.71	25.715	-0.125	-0.005	0.12	0.920188		CaR1B-16	TRV::00-CK-RT	25.71		Actin	TRV::00-CK-RT	25.67	25.715											TRV::00-CK-RT	30.24	25.3975	4.8225	4.8425	0.02	0.986233		CaR1B-16	TRV::00-CK-RT	30.24		Actin	TRV::00-CK-RT	25.47	25.3975			TRV::00-CaHSF8-RT	TRV::CaKAN3-CaHSF8-RT	TRV::CaKAN3-CK-RT	TRV::00-CK-RT
TRV::00-CaKAN3-RT	26.51	25.6775	-0.125	0.8325	0.9575	0.514948		CaR1B-16	TRV::00-CaKAN3-RT	26.51		Actin	TRV::00-CaKAN3-RT	25.75	25.6775			TRV::00-CK-RT	TRV::CaHSF8-CK-RT	TRV::00-CaKAN3-RT	TRV::CaHSF8-CaKAN3-RT					TRV::00-CaHSF8-RT	25.5	25.5525	4.8225	-0.0525	-4.875	29.3441		CaR1B-16	TRV::00-CaHSF8-RT	25.5		Actin	TRV::00-CaHSF8-RT	25.45	25.5525		TRV::00-CaHSF8-RT		0.0001	0.0001	0.0001
TRV::00-CaKAN3-RT	26.24	25.6775	-0.125	0.5625	0.6875	0.620929		CaR1B-16	TRV::00-CaKAN3-RT	26.24		Actin	TRV::00-CaKAN3-RT	25.53	25.6775		TRV::00-CK-RT		0.0035	0.0001	0.0001					TRV::00-CaHSF8-RT	25.93	25.5525	4.8225	0.3775	-4.445	21.781		CaR1B-16	TRV::00-CaHSF8-RT	25.93		Actin	TRV::00-CaHSF8-RT	25.62	25.5525		TRV::CaKAN3-CaHSF8-RT	16.8102		0.706	0.1777
TRV::00-CaKAN3-RT	27.03	25.6775	-0.125	1.3525	1.4775	0.359111		CaR1B-16	TRV::00-CaKAN3-RT	27.03		Actin	TRV::00-CaKAN3-RT	25.86	25.6775		TRV::CaHSF8-CK-RT	0.2902		0.0199	0.0003					TRV::00-CaHSF8-RT	26.32	25.5525	4.8225	0.7675	-4.055	16.6217		CaR1B-16	279-CaHSF8-RT	26.32		Actin	279-CaHSF8-RT	25.37	25.5525		TRV::CaKAN3-CK-RT	17.6552	0.8451		0.3164
TRV::00-CaKAN3-RT	26.47	25.6775	-0.125	0.7925	0.9175	0.529426		CaR1B-16	TRV::00-CaKAN3-RT	26.47		Actin	TRV::00-CaKAN3-RT	25.57	25.6775		TRV::00-CaKAN3-RT	0.5053	0.2151		0.0329					TRV::00-CaHSF8-RT	26.37	25.5525	4.8225	0.8175	-4.005	16.0555		CaR1B-16	279-CaHSF8-RT	26.37		Actin	279-CaHSF8-RT	25.77	25.5525		TRV::00-CK-RT	19.9421	3.1319	2.2869
TRV::CaHSF8-CK-RT	25.82	25.54	-0.125	0.28	0.405	0.755236		CaR1B-16	TRV::CaHSF8-CK-RT	25.82		Actin	TRV::CaHSF8-CK-RT	25.9	25.54		TRV::CaHSF8-CaKAN3-RT	0.6983	0.4081	0.193						TRV::CaKAN3-CK-RT	28.58	25.4625	4.8225	3.1175	-1.705	3.26029		CaR1B-16	TRV::CaKAN3-CK-RT	28.58		Actin	TRV::CaKAN3-CK-RT	25.51	25.4625
TRV::CaHSF8-CK-RT	26	25.54	-0.125	0.46	0.585	0.666649		CaR1B-16	TRV::CaHSF8-CK-RT	26		Actin	TRV::CaHSF8-CK-RT	25.47	25.54											TRV::CaKAN3-CK-RT	28.71	25.4625	4.8225	3.2475	-1.575	2.97935		CaR1B-16	TRV::CaKAN3-CK-RT	28.71		Actin	TRV::CaKAN3-CK-RT	25.2	25.4625
TRV::CaHSF8-CK-RT	26.08	25.54	-0.125	0.54	0.665	0.630689		CaR1B-16	TRV::CaHSF8-CK-RT	26.08		Actin	TRV::CaHSF8-CK-RT	25.38	25.54											TRV::CaKAN3-CK-RT	28.52	25.4625	4.8225	3.0575	-1.765	3.39874		CaR1B-16	TRV::CaKAN3-CK-RT	28.52		Actin	TRV::CaKAN3-CK-RT	25.57	25.4625			TRV::00-CaHSF8-HT	TRV::00-CK-HT	TRV::CaKAN3-CaHSF8-HT	TRV::CaKAN3-CK-HT
TRV::CaHSF8-CK-RT	25.68	25.54	-0.125	0.14	0.265	0.832199		CaR1B-16	TRV::CaHSF8-CK-RT	25.68		Actin	TRV::CaHSF8-CK-RT	25.41	25.54											TRV::CaKAN3-CK-RT	28.46	25.4625	4.8225	2.9975	-1.825	3.54307		CaR1B-16	TRV::CaKAN3-CK-RT	28.46		Actin	TRV::CaKAN3-CK-RT	25.57	25.4625		TRV::00-CaHSF8-HT		0.0001	0.0001	0.0001
TRV::CaHSF8-CaKAN3-RT	27.3	25.625	-0.125	1.675	1.8	0.287175		CaR1B-16	TRV::CaHSF8-CaKAN3-RT	27.3		Actin	TRV::CaHSF8-CaKAN3-RT	25.68	25.625			TRV::00-CaKAN3-HT	TRV::00-CK-HT	TRV::CaHSF8-CK-HT	TRV::CaHSF8-CaKAN3-HT					TRV::CaKAN3-CaHSF8-RT	28.3	25.765	4.8225	2.535	-2.2875	4.88209		CaR1B-16	TRV::CaKAN3-CaHSF8-RT	24.3		Actin	TRV::CaKAN3-CaHSF8-RT	26.01	25.765		TRV::00-CK-HT	29.974		0.0003	0.0003
TRV::CaHSF8-CaKAN3-RT	27.16	25.625	-0.125	1.535	1.66	0.316439		CaR1B-16	TRV::CaHSF8-CaKAN3-RT	27.16		Actin	TRV::CaHSF8-CaKAN3-RT	25.63	25.625		TRV::00-CaKAN3-HT		0.0001	0.0001	0.0001					TRV::CaKAN3-CaHSF8-RT	28.6	25.765	4.8225	2.835	-1.9875	3.96549		CaR1B-16	TRV::CaKAN3-CaHSF8-RT	24.6		Actin	TRV::CaKAN3-CaHSF8-RT	25.48	25.765		TRV::CaKAN3-CaHSF8-HT	45.5149	15.5409		0.9143
TRV::CaHSF8-CaKAN3-RT	27.17	25.625	-0.125	1.545	1.67	0.314253		CaR1B-16	TRV::CaHSF8-CaKAN3-RT	27.17		Actin	TRV::CaHSF8-CaKAN3-RT	25.57	25.625		TRV::00-CK-HT	4.9225		0.0001	0.0001					TRV::CaKAN3-CaHSF8-RT	28.64	25.765	4.8225	2.875	-1.9475	3.85706		CaR1B-16	TRV::CaKAN3-CaHSF8-RT	24.64		Actin	TRV::CaKAN3-CaHSF8-RT	25.39	25.765		TRV::CaKAN3-CK-HT	45.8592	15.8852	0.3443
TRV::CaHSF8-CaKAN3-RT	27.08	25.625	-0.125	1.455	1.58	0.334482		CaR1B-16	TRV::CaHSF8-CaKAN3-RT	27.08		Actin	TRV::CaHSF8-CaKAN3-RT	25.62	25.625		TRV::CaHSF8-CK-HT	7.8537	2.9313		0.5889					TRV::CaKAN3-CaHSF8-RT	28.64	25.765	4.8225	2.875	-1.9475	3.85706		CaR1B-16	TRV::CaKAN3-CaHSF8-RT	24.64		Actin	TRV::CaKAN3-CaHSF8-RT	26.18	25.765
TRV::00-CK-HT	23.73	25.5925	-0.125	-1.8625	-1.7375	3.33457		CaR1B-16	TRV::00-CK-HT	23.73		Actin	TRV::00-CK-HT	26.09	25.5925		TRV::CaHSF8-CaKAN3-HT	8.1138	3.1913	0.26						TRV::00-CK-HT	26.37	25.615	4.8225	0.755	-4.0675	16.7664		CaR1B-16	279-CK-HT	26.37		Actin	279-CK-HT	25.74	25.615
TRV::00-CK-HT	23.89	25.5925	-0.125	-1.7025	-1.5775	2.98452		CaR1B-16	TRV::00-CK-HT	23.89		Actin	TRV::00-CK-HT	25.3	25.5925											TRV::00-CK-HT	26.04	25.615	4.8225	0.425	-4.3975	21.0756		CaR1B-16	279-CK-HT	26.04		Actin	279-CK-HT	25.53	25.615
TRV::00-CK-HT	23.71	25.5925	-0.125	-1.8825	-1.7575	3.38112		CaR1B-16	TRV::00-CK-HT	23.71		Actin	TRV::00-CK-HT	25.48	25.5925											TRV::00-CK-HT	26.41	25.615	4.8225	0.795	-4.0275	16.3079		CaR1B-16	279-CK-HT	26.41		Actin	279-CK-HT	25.54	25.615
TRV::00-CK-HT	23.1	25.5925	-0.125	-2.4925	-2.3675	5.16046		CaR1B-16	TRV::00-CK-HT	23.1		Actin	TRV::00-CK-HT	25.5	25.5925											TRV::00-CK-HT	26.05	25.615	4.8225	0.435	-4.3875	20.93		CaR1B-16	279-CK-HT	26.05		Actin	279-CK-HT	25.65	25.615
TRV::00-CaKAN3-HT	22.29	25.605	-0.125	-3.315	-3.19	9.12611		CaR1B-16	TRV::00-CaKAN3-HT	22.29		Actin	TRV::00-CaKAN3-HT	25.15	25.605											TRV::00-CaHSF8-HT	24.39	25.505	4.8225	-1.115	-5.9375	61.2866		CaR1B-16	279-CaHSF8-HT	24.39		Actin	279-CaHSF8-HT	25.68	25.505
TRV::00-CaKAN3-HT	22.59	25.605	-0.125	-3.015	-2.89	7.4127		CaR1B-16	TRV::00-CaKAN3-HT	22.59		Actin	TRV::00-CaKAN3-HT	26.02	25.605											TRV::00-CaHSF8-HT	24.87	25.505	4.8225	-0.635	-5.4575	43.9411		CaR1B-16	279-CaHSF8-HT	24.87		Actin	279-CaHSF8-HT	25.6	25.505
TRV::00-CaKAN3-HT	22.26	25.605	-0.125	-3.345	-3.22	9.31787		CaR1B-16	TRV::00-CaKAN3-HT	22.26		Actin	TRV::00-CaKAN3-HT	25.84	25.605											TRV::00-CaHSF8-HT	24.87	25.505	4.8225	-0.635	-5.4575	43.9411		CaR1B-16	279-CaHSF8-HT	24.87		Actin	279-CaHSF8-HT	25.11	25.505
TRV::00-CaKAN3-HT	22.36	25.605	-0.125	-3.245	-3.12	8.69388		CaR1B-16	TRV::00-CaKAN3-HT	22.36		Actin	TRV::00-CaKAN3-HT	25.41	25.605											TRV::00-CaHSF8-HT	24.81	25.505	4.8225	-0.695	-5.5175	45.8071		CaR1B-16	279-CaHSF8-HT	24.81		Actin	279-CaHSF8-HT	25.63	25.505
TRV::CaHSF8-CK-HT	26.05	25.3175	-0.125	0.7325	0.8575	0.551908		CaR1B-16	TRV::CaHSF8-CK-HT	26.05		Actin	TRV::CaHSF8-CK-HT	25.45	25.3175											TRV::CaKAN3-CK-HT	28.9	25.3975	4.8225	3.5025	-1.32	2.49666		CaR1B-16	TRV::CaKAN3-CK-HT	28.9		Actin	TRV::CaKAN3-CK-HT	25.13	25.3975
TRV::CaHSF8-CK-HT	25.61	25.3175	-0.125	0.2925	0.4175	0.748721		CaR1B-16	TRV::CaHSF8-CK-HT	25.61		Actin	TRV::CaHSF8-CK-HT	25.2	25.3175											TRV::CaKAN3-CK-HT	28.8	25.3975	4.8225	3.4025	-1.42	2.67586		CaR1B-16	TRV::CaKAN3-CK-HT	28.8		Actin	TRV::CaKAN3-CK-HT	25.33	25.3975
TRV::CaHSF8-CK-HT	25.48	25.3175	-0.125	0.1625	0.2875	0.819321		CaR1B-16	TRV::CaHSF8-CK-HT	25.48		Actin	TRV::CaHSF8-CK-HT	25.31	25.3175											TRV::CaKAN3-CK-HT	28.61	25.3975	4.8225	3.2125	-1.61	3.05252		CaR1B-16	TRV::CaKAN3-CK-HT	28.61		Actin	TRV::CaKAN3-CK-HT	25.73	25.3975
TRV::CaHSF8-CK-HT	25.17	25.3175	-0.125	-0.1475	-0.0225	1.01572		CaR1B-16	TRV::CaHSF8-CK-HT	25.17		Actin	TRV::CaHSF8-CK-HT	25.31	25.3175											TRV::CaKAN3-CK-HT	27.99	25.3975	4.8225	2.5925	-2.23	4.69134		CaR1B-16	TRV::CaKAN3-CK-HT	27.99		Actin	TRV::CaKAN3-CK-HT	25.4	25.3975
TRV::CaHSF8-CaKAN3-HT	26.01	25.585	-0.125	0.425	0.55	0.68302		CaR1B-16	TRV::CaHSF8-CaKAN3-HT	26.01		Actin	TRV::CaHSF8-CaKAN3-HT	25.66	25.585											TRV::CaKAN3-CaHSF8-HT	28.69	25.6425	4.8225	3.0475	-1.775	3.42238		CaR1B-16	TRV::CaKAN3-CaHSF8-HT	28.69		Actin	TRV::CaKAN3-CaHSF8-HT	25.74	25.6425
TRV::CaHSF8-CaKAN3-HT	26.73	25.585	-0.125	1.145	1.27	0.41466		CaR1B-16	TRV::CaHSF8-CaKAN3-HT	26.73		Actin	TRV::CaHSF8-CaKAN3-HT	25.98	25.585											TRV::CaKAN3-CaHSF8-HT	29.18	25.6425	4.8225	3.5375	-1.285	2.43682		CaR1B-16	TRV::CaKAN3-CaHSF8-HT	29.18		Actin	TRV::CaKAN3-CaHSF8-HT	25.59	25.6425
TRV::CaHSF8-CaKAN3-HT	26.88	25.585	-0.125	1.295	1.42	0.373712		CaR1B-16	TRV::CaHSF8-CaKAN3-HT	26.88		Actin	TRV::CaHSF8-CaKAN3-HT	25.49	25.585											TRV::CaKAN3-CaHSF8-HT	28.91	25.6425	4.8225	3.2675	-1.555	2.93834		CaR1B-16	TRV::CaKAN3-CaHSF8-HT	28.91		Actin	TRV::CaKAN3-CaHSF8-HT	25.75	25.6425
TRV::CaHSF8-CaKAN3-HT	26.14	25.585	-0.125	0.555	0.68	0.624165		CaR1B-16	TRV::CaHSF8-CaKAN3-HT	26.14		Actin	TRV::CaHSF8-CaKAN3-HT	25.21	25.585											TRV::CaKAN3-CaHSF8-HT	29.01	25.6425	4.8225	3.3675	-1.455	2.74157		CaR1B-16	TRV::CaKAN3-CaHSF8-HT	29.01		Actin	TRV::CaKAN3-CaHSF8-HT	25.49	25.6425
FIG 4c
Sample	Ct	avg Ct(EF1α)	cf	dCt	ddCt	RQ		Primer:			27.945	Primer:					2.3825
CK	28.27	25.5625	2.3825	2.7075	0.325	0.798298		CaR1B-23	CK	28.27		Actin	CK	25.62	25.5625
CK	28.07	25.5625	2.3825	2.5075	0.125	0.917004		CaR1B-23	CK	28.07		Actin	CK	25.51	25.5625
CK	27.74	25.5625	2.3825	2.1775	-0.205	1.15269		CaR1B-23	CK	27.74		Actin	CK	25.53	25.5625				CaKAN3+CaHSF8	CaHSF8	CK	CaKAN3
CK	27.7	25.5625	2.3825	2.1375	-0.245	1.18509		CaR1B-23	CK	27.7		Actin	CK	25.59	25.5625			CaKAN3+CaHSF8		0.0001	0.0001	0.0001
CaKAN3	29.23	25.43	2.3825	3.8	1.4175	0.37436		CaR1B-23	CaKAN3	29.23		Actin	CaKAN3	25.52	25.43			CaHSF8	3.526		0.0019	0.0001
CaKAN3	28.93	25.43	2.3825	3.5	1.1175	0.460892		CaR1B-23	CaKAN3	28.93		Actin	CaKAN3	25.19	25.43			CK	4.4689	0.9429		0.0394
CaKAN3	28.46	25.43	2.3825	3.03	0.6475	0.638386		CaR1B-23	CaKAN3	28.46		Actin	CaKAN3	25.55	25.43			CaKAN3	5.0175	1.4916	0.5486
CaKAN3	29.19	25.43	2.3825	3.76	1.3775	0.384885		CaR1B-23	CaKAN3	29.19		Actin	CaKAN3	25.46	25.43
CaHSF8	26.7	25.3275	2.3825	1.3725	-1.01	2.01391		CaR1B-23	CaHSF8	26.7		Actin	CaHSF8	25.38	25.3275
CaHSF8	27.17	25.3275	2.3825	1.8425	-0.54	1.45397		CaR1B-23	CaHSF8	27.17		Actin	CaHSF8	25.34	25.3275
CaHSF8	26.75	25.3275	2.3825	1.4225	-0.96	1.94531		CaR1B-23	CaHSF8	26.75		Actin	CaHSF8	25.56	25.3275
CaHSF8	26.44	25.3275	2.3825	1.1125	-1.27	2.41162		CaR1B-23	CaHSF8	26.44		Actin	CaHSF8	25.03	25.3275
CaKAN3+CaHSF8	25.1	25.2525	2.3825	-0.1525	-2.535	5.79577		CaR1B-23	CaKAN3+CaHSF8	25.1		Actin	CaKAN3+CaHSF8	25.1	25.2525
CaKAN3+CaHSF8	25.13	25.2525	2.3825	-0.1225	-2.505	5.67649		CaR1B-23	CaKAN3+CaHSF8	25.13		Actin	CaKAN3+CaHSF8	25.12	25.2525
CaKAN3+CaHSF8	25.12	25.2525	2.3825	-0.1325	-2.515	5.71598		CaR1B-23	CaKAN3+CaHSF8	25.12		Actin	CaKAN3+CaHSF8	25.39	25.2525
CaKAN3+CaHSF8	25.39	25.2525	2.3825	0.1375	-2.245	4.74037		CaR1B-23	CaKAN3+CaHSF8	25.39		Actin	CaKAN3+CaHSF8	25.4	25.2525
Sample	Ct	avg Ct(EF1α)	cf	dCt	ddCt	RQ		Primer:			27.905	Primer:					2.3425
CK	28.03	25.5625	2.3425	2.4675	0.125	0.917004		CaR1B-11	CK	28.03		Actin	CK	25.62	25.5625
CK	27.82	25.5625	2.3425	2.2575	-0.085	1.06069		CaR1B-11	CK	27.82		Actin	CK	25.51	25.5625
CK	27.96	25.5625	2.3425	2.3975	0.055	0.962594		CaR1B-11	CK	27.96		Actin	CK	25.53	25.5625				CaKAN3+CaHSF8	CaHSF8	CK	CaKAN3
CK	27.81	25.5625	2.3425	2.2475	-0.095	1.06807		CaR1B-11	CK	27.81		Actin	CK	25.59	25.5625			CaKAN3+CaHSF8		0.0001	0.0001	0.0001
CaKAN3	29.56	25.43	2.3425	4.13	1.7875	0.289674		CaR1B-11	CaKAN3	29.56		Actin	CaKAN3	25.52	25.43			CaHSF8	4.1161		0.0001	0.0001
CaKAN3	29.11	25.43	2.3425	3.68	1.3375	0.395706		CaR1B-11	CaKAN3	29.11		Actin	CaKAN3	25.19	25.43			CK	5.5082	1.3921		0.0107
CaKAN3	28.98	25.43	2.3425	3.55	1.2075	0.433018		CaR1B-11	CaKAN3	28.98		Actin	CaKAN3	25.55	25.43			CaKAN3	6.1357	2.0197	0.6276
CaKAN3	29.17	25.43	2.3425	3.74	1.3975	0.379586		CaR1B-11	CaKAN3	29.17		Actin	CaKAN3	25.46	25.43
CaHSF8	26.18	25.3275	2.3425	0.8525	-1.49	2.80889		CaR1B-11	CaHSF8	27.18		Actin	CaHSF8	25.38	25.3275
CaHSF8	26.7	25.3275	2.3425	1.3725	-0.97	1.95884		CaR1B-11	CaHSF8	26.7		Actin	CaHSF8	25.34	25.3275
CaHSF8	26.45	25.3275	2.3425	1.1225	-1.22	2.32947		CaR1B-11	CaHSF8	26.45		Actin	CaHSF8	25.56	25.3275
CaHSF8	26.36	25.3275	2.3425	1.0325	-1.31	2.47942		CaR1B-11	CaHSF8	26.36		Actin	CaHSF8	25.03	25.3275
CaKAN3+CaHSF8	25.02	25.2525	2.3425	-0.2325	-2.575	5.95871		CaR1B-11	CaKAN3+CaHSF8	25.02		Actin	CaKAN3+CaHSF8	25.1	25.2525
CaKAN3+CaHSF8	24.77	25.2525	2.3425	-0.4825	-2.825	7.08614		CaR1B-11	CaKAN3+CaHSF8	24.77		Actin	CaKAN3+CaHSF8	25.12	25.2525
CaKAN3+CaHSF8	24.89	25.2525	2.3425	-0.3625	-2.705	6.52058		CaR1B-11	CaKAN3+CaHSF8	24.89		Actin	CaKAN3+CaHSF8	25.39	25.2525
CaKAN3+CaHSF8	24.9	25.2525	2.3425	-0.3525	-2.695	6.47554		CaR1B-11	CaKAN3+CaHSF8	24.9		Actin	CaKAN3+CaHSF8	25.4	25.2525
Sample	Ct	avg Ct(EF1α)	cf	dCt	ddCt	RQ		Primer:			27.9525	Primer:					2.39
CK	27.43	25.5625	2.39	1.8675	-0.5225	1.43644		CaR1A	CK	27.43		Actin	CK	25.62	25.5625
CK	27.93	25.5625	2.39	2.3675	-0.0225	1.01572		CaR1A	CK	27.93		Actin	CK	25.51	25.5625
CK	28.41	25.5625	2.39	2.8475	0.4575	0.728247		CaR1A	CK	28.41		Actin	CK	25.53	25.5625
CK	28.04	25.5625	2.39	2.4775	0.0875	0.941152		CaR1A	CK	28.04		Actin	CK	25.59	25.5625				CaKAN3+CaHSF8	CaHSF8	CK	CaKAN3
CaKAN3	29.22	25.43	2.39	3.79	1.4	0.378929		CaR1A	CaKAN3	29.22		Actin	CaKAN3	25.52	25.43			CaKAN3+CaHSF8		0.0001	0.0001	0.0001
CaKAN3	28.99	25.43	2.39	3.56	1.17	0.444421		CaR1A	CaKAN3	28.99		Actin	CaKAN3	25.19	25.43			CaHSF8	3.9131		0.0034	0.0003
CaKAN3	28.61	25.43	2.39	3.18	0.79	0.578344		CaR1A	CaKAN3	28.61		Actin	CaKAN3	25.55	25.43			CK	5.3975	1.4845		0.2016
CaKAN3	28.77	25.43	2.39	3.34	0.95	0.517632		CaR1A	CaKAN3	28.77		Actin	CaKAN3	25.46	25.43			CaKAN3	5.9481	2.0351	0.5506
CaHSF8	26.34	25.3275	2.39	1.0125	-1.3775	2.59818		CaR1A	CaHSF8	26.34		Actin	CaHSF8	25.38	25.3275
CaHSF8	26.44	25.3275	2.39	1.1125	-1.2775	2.42419		CaR1A	CaHSF8	26.44		Actin	CaHSF8	25.34	25.3275
CaHSF8	26.68	25.3275	2.39	1.3525	-1.0375	2.05267		CaR1A	CaHSF8	26.68		Actin	CaHSF8	25.56	25.3275
CaHSF8	26.14	25.3275	2.39	0.8125	-1.5775	2.98452		CaR1A	CaHSF8	26.14		Actin	CaHSF8	25.03	25.3275
CaKAN3+CaHSF8	24.84	25.2525	2.39	-0.4125	-2.8025	6.97648		CaR1A	CaKAN3+CaHSF8	24.84		Actin	CaKAN3+CaHSF8	25.1	25.2525
CaKAN3+CaHSF8	24.72	25.2525	2.39	-0.5325	-2.9225	7.58159		CaR1A	CaKAN3+CaHSF8	24.72		Actin	CaKAN3+CaHSF8	25.12	25.2525
CaKAN3+CaHSF8	25.09	25.2525	2.39	-0.1625	-2.5525	5.8665		CaR1A	CaKAN3+CaHSF8	25.09		Actin	CaKAN3+CaHSF8	25.39	25.2525
CaKAN3+CaHSF8	25.24	25.2525	2.39	-0.0125	-2.4025	5.28719		CaR1A	CaKAN3+CaHSF8	25.24		Actin	CaKAN3+CaHSF8	25.4	25.2525
Sample	Ct	avg Ct(EF1α)	cf	dCt	ddCt	RQ		Primer:			26.75	Primer:					1.1875
CK	26.65	25.5625	1.1875	1.0875	-0.1	1.07177		CaR1B-12	CK	26.65		Actin	CK	25.62	25.5625
CK	26.52	25.5625	1.1875	0.9575	-0.23	1.17283		CaR1B-12	CK	26.52		Actin	CK	25.51	25.5625
CK	27	25.5625	1.1875	1.4375	0.25	0.840896		CaR1B-12	CK	27		Actin	CK	25.53	25.5625
CK	26.83	25.5625	1.1875	1.2675	0.08	0.946058		CaR1B-12	CK	26.83		Actin	CK	25.59	25.5625
CaKAN3	29.5	25.43	1.1875	4.07	2.8825	0.135607		CaR1B-12	CaKAN3	29.5		Actin	CaKAN3	25.52	25.43				CaKAN3+CaHSF8	CaHSF8	CK	CaKAN3
CaKAN3	29.04	25.43	1.1875	3.61	2.4225	0.186533		CaR1B-12	CaKAN3	29.04		Actin	CaKAN3	25.19	25.43			CaKAN3+CaHSF8		0.0001	0.0001	0.0001
CaKAN3	28.81	25.43	1.1875	3.38	2.1925	0.218772		CaR1B-12	CaKAN3	28.81		Actin	CaKAN3	25.55	25.43			CaHSF8	4.1175		0.0034	0.0003
CaKAN3	29.4	25.43	1.1875	3.97	2.7825	0.14534		CaR1B-12	CaKAN3	29.4		Actin	CaKAN3	25.46	25.43			CK	6.1622	2.0447		0.1628
CaHSF8	25.03	25.3275	1.1875	-0.2975	-1.485	2.79917		CaR1B-12	CaHSF8	25.03		Actin	CaHSF8	25.38	25.3275			CaKAN3	6.9985	2.881	0.8363
CaHSF8	24.93	25.3275	1.1875	-0.3975	-1.585	3.00008		CaR1B-12	CaHSF8	24.93		Actin	CaHSF8	25.34	25.3275
CaHSF8	25.02	25.3275	1.1875	-0.3075	-1.495	2.81864		CaR1B-12	CaHSF8	25.02		Actin	CaHSF8	25.56	25.3275
CaHSF8	24.67	25.3275	1.1875	-0.6575	-1.845	3.59253		CaR1B-12	CaHSF8	24.67		Actin	CaHSF8	25.03	25.3275
CaKAN3+CaHSF8	23.56	25.2525	1.1875	-1.6925	-2.88	7.3615		CaR1B-12	CaKAN3+CaHSF8	23.56		Actin	CaKAN3+CaHSF8	25.1	25.2525
CaKAN3+CaHSF8	23.24	25.2525	1.1875	-2.0125	-3.2	9.18959		CaR1B-12	CaKAN3+CaHSF8	23.24		Actin	CaKAN3+CaHSF8	25.12	25.2525
CaKAN3+CaHSF8	23.97	25.2525	1.1875	-1.2825	-2.47	5.54044		CaR1B-12	CaKAN3+CaHSF8	23.97		Actin	CaKAN3+CaHSF8	25.39	25.2525
CaKAN3+CaHSF8	23.72	25.2525	1.1875	-1.5325	-2.72	6.58873		CaR1B-12	CaKAN3+CaHSF8	23.72		Actin	CaKAN3+CaHSF8	25.4	25.2525
Sample	Ct	avg Ct(EF1α)	cf	dCt	ddCt	RQ		Primer:			26.48	Primer:					0.9175
CK	26.35	25.5625	0.9175	0.7875	-0.13	1.09429		CaR1A-6	CK	26.35		Actin	CK	25.62	25.5625
CK	26.61	25.5625	0.9175	1.0475	0.13	0.913831		CaR1A-6	CK	26.61		Actin	CK	25.51	25.5625
CK	26.39	25.5625	0.9175	0.8275	-0.09	1.06437		CaR1A-6	CK	26.39		Actin	CK	25.53	25.5625
CK	26.57	25.5625	0.9175	1.0075	0.09	0.939523		CaR1A-6	CK	26.57		Actin	CK	25.59	25.5625
CaKAN3	29.17	25.43	0.9175	3.74	2.8225	0.141365		CaR1A-6	CaKAN3	29.17		Actin	CaKAN3	25.52	25.43				CaKAN3+CaHSF8	CaHSF8	CK	CaKAN3
CaKAN3	29.47	25.43	0.9175	4.04	3.1225	0.114824		CaR1A-6	CaKAN3	29.47		Actin	CaKAN3	25.19	25.43			CaKAN3+CaHSF8		0.0001	0.0001	0.0001
CaKAN3	29.03	25.43	0.9175	3.6	2.6825	0.155771		CaR1A-6	CaKAN3	29.03		Actin	CaKAN3	25.55	25.43			CaHSF8	1.9288		0.0001	0.0001
CaKAN3	29.23	25.43	0.9175	3.8	2.8825	0.135607		CaR1A-6	CaKAN3	29.23		Actin	CaKAN3	25.46	25.43			CK	4.5689	2.6401		0.0046
CaHSF8	24.55	25.3275	0.9175	-0.7775	-1.695	3.23777		CaR1A-6	CaHSF8	24.55		Actin	CaHSF8	25.38	25.3275			CaKAN3	5.435	3.5062	0.8661
CaHSF8	24.61	25.3275	0.9175	-0.7175	-1.635	3.10588		CaR1A-6	CaHSF8	24.61		Actin	CaHSF8	25.34	25.3275
CaHSF8	24.25	25.3275	0.9175	-1.0775	-1.995	3.98616		CaR1A-6	CaHSF8	24.25		Actin	CaHSF8	25.56	25.3275
CaHSF8	24.16	25.3275	0.9175	-1.1675	-2.085	4.24275		CaR1A-6	CaHSF8	24.16		Actin	CaHSF8	25.03	25.3275
CaKAN3+CaHSF8	23.59	25.2525	0.9175	-1.6625	-2.58	5.9794		CaR1A-6	CaKAN3+CaHSF8	23.59		Actin	CaKAN3+CaHSF8	25.1	25.2525
CaKAN3+CaHSF8	23.74	25.2525	0.9175	-1.5125	-2.43	5.38893		CaR1A-6	CaKAN3+CaHSF8	23.74		Actin	CaKAN3+CaHSF8	25.12	25.2525
CaKAN3+CaHSF8	23.83	25.2525	0.9175	-1.4225	-2.34	5.06303		CaR1A-6	CaKAN3+CaHSF8	23.83		Actin	CaKAN3+CaHSF8	25.39	25.2525
CaKAN3+CaHSF8	23.62	25.2525	0.9175	-1.6325	-2.55	5.85634		CaR1A-6	CaKAN3+CaHSF8	23.62		Actin	CaKAN3+CaHSF8	25.4	25.2525
Sample	Ct	avg Ct(EF1α)	cf	dCt	ddCt	RQ		Primer:			27.975	Primer:					2.4125
CK	28.07	25.5625	2.4125	2.5075	0.095	0.936272		CaR1B-16	CK	28.07		Actin	CK	25.62	25.5625
CK	28.06	25.5625	2.4125	2.4975	0.085	0.942785		CaR1B-16	CK	28.06		Actin	CK	25.51	25.5625
CK	27.76	25.5625	2.4125	2.1975	-0.215	1.1607		CaR1B-16	CK	27.76		Actin	CK	25.53	25.5625
CK	28.01	25.5625	2.4125	2.4475	0.035	0.976032		CaR1B-16	CK	28.01		Actin	CK	25.59	25.5625				CaKAN3+CaHSF8	CaHSF8	CK	CaKAN3
CaKAN3	30.17	25.43	2.4125	4.74	2.3275	0.199229		CaR1B-16	CaKAN3	30.17		Actin	CaKAN3	25.52	25.43			CaKAN3+CaHSF8		0.0001	0.0001	0.0001
CaKAN3	29.87	25.43	2.4125	4.44	2.0275	0.24528		CaR1B-16	CaKAN3	29.87		Actin	CaKAN3	25.19	25.43			CaHSF8	2.9581		0.0001	0.0001
CaKAN3	28.73	25.43	2.4125	3.3	0.8875	0.54055		CaR1B-16	CaKAN3	28.73		Actin	CaKAN3	25.55	25.43			CK	4.4961	1.538		0.0342
CaKAN3	29.32	25.43	2.4125	3.89	1.4775	0.359111		CaR1B-16	CaKAN3	29.32		Actin	CaKAN3	25.46	25.43			CaKAN3	5.164	2.2059	0.6679
CaHSF8	25.97	25.3275	2.4125	0.6425	-1.77	3.41054		CaR1B-16	CaHSF8	25.97		Actin	CaHSF8	25.38	25.3275
CaHSF8	26.54	25.3275	2.4125	1.2125	-1.2	2.2974		CaR1B-16	CaHSF8	26.54		Actin	CaHSF8	25.34	25.3275
CaHSF8	26.51	25.3275	2.4125	1.1825	-1.23	2.34567		CaR1B-16	CaHSF8	26.51		Actin	CaHSF8	25.56	25.3275
CaHSF8	26.66	25.3275	2.4125	1.3325	-1.08	2.11404		CaR1B-16	CaHSF8	26.66		Actin	CaHSF8	25.03	25.3275
CaKAN3+CaHSF8	25.1	25.2525	2.4125	-0.1525	-2.565	5.91755		CaR1B-16	CaKAN3+CaHSF8	25.1		Actin	CaKAN3+CaHSF8	25.1	25.2525
CaKAN3+CaHSF8	25.1	25.2525	2.4125	-0.1525	-2.565	5.91755		CaR1B-16	CaKAN3+CaHSF8	25.1		Actin	CaKAN3+CaHSF8	25.12	25.2525
CaKAN3+CaHSF8	25.28	25.2525	2.4125	0.0275	-2.385	5.22344		CaR1B-16	CaKAN3+CaHSF8	25.28		Actin	CaKAN3+CaHSF8	25.39	25.2525
CaKAN3+CaHSF8	25.36	25.2525	2.4125	0.1075	-2.305	4.94167		CaR1B-16	CaKAN3+CaHSF8	25.36		Actin	CaKAN3+CaHSF8	25.4	25.2525
FIG 4d
Sample	Ct	avg Ct(EF1α)	cf	dCt	ddCt	RQ		Primer:CaR1B-23	19.5733								Sample	Ct	avg Ct(EF1α)	cf	dCt	ddCt	RQ		Primer:CaR1B-23	25.09
output-TRV::00-CaHSF8-HA-OE-IP:HA	19.31	19.8667	-0.293333	-0.556667	-0.263333	1.20025		output-TRV::00-CaHSF8-HA-OE-IP:HA	19.31		Input-TRV::00-CaHSF8-HA-OE-IP:HA	20.01	19.8667	-0.293333			output-TRV::00-CaKAN3-HA-OE-IP:HA	25.14	19.73	5.36	5.41	0.05	0.965936		output-TRV::00-CaKAN3-HA-OE-IP:HA	25.14		Input-TRV::00-CaKAN3-HA-OE-IP:HA	20	19.73	5.36
output-TRV::00-CaHSF8-HA-OE-IP:HA	19.66	19.8667	-0.293333	-0.206667	0.0866667	0.941696		output-TRV::00-CaHSF8-HA-OE-IP:HA	19.66		Input-TRV::00-CaHSF8-HA-OE-IP:HA	20.04	19.8667	0.00872483			output-TRV::00-CaKAN3-HA-OE-IP:HA	25.32	19.73	5.36	5.59	0.23	0.852635		output-TRV::00-CaKAN3-HA-OE-IP:HA	25.32		Input-TRV::00-CaKAN3-HA-OE-IP:HA	19.54	19.73	-0.00963001
output-TRV::00-CaHSF8-HA-OE-IP:HA	19.75	19.8667	-0.293333	-0.116667	0.176667	0.884745		output-TRV::00-CaHSF8-HA-OE-IP:HA	19.75		Input-TRV::00-CaHSF8-HA-OE-IP:HA	19.55	19.8667	-0.0159396			output-TRV::00-CaKAN3-HA-OE-IP:HA	24.81	19.73	5.36	5.08	-0.28	1.21419		output-TRV::00-CaKAN3-HA-OE-IP:HA	24.81		Input-TRV::00-CaKAN3-HA-OE-IP:HA	19.65	19.73	-0.00405474
output-TRV::00-CaHSF8-HA-OE-IP:IgG	27.16	19.66	-0.293333	7.5	7.79333	0.00450789		output-TRV::00-CaHSF8-HA-OE-IP:IgG	27.16		Input-TRV::00-CaHSF8-HA-OE-IP:IgG	20.08	19.66	0.0107383			output-TRV::00-CaKAN3-HA-OE-IP:IgG	26.94	19.82	5.36	7.12	1.76	0.295248		output-TRV::00-CaKAN3-HA-OE-IP:IgG	26.94		Input-TRV::00-CaKAN3-HA-OE-IP:IgG	20	19.82	0.0136847
output-TRV::00-CaHSF8-HA-OE-IP:IgG	26.74	19.66	-0.293333	7.08	7.37333	0.00603122		output-TRV::00-CaHSF8-HA-OE-IP:IgG	26.74		Input-TRV::00-CaHSF8-HA-OE-IP:IgG	19.1	19.66	-0.0284842			output-TRV::00-CaKAN3-HA-OE-IP:IgG	27.13	19.82	5.36	7.31	1.95	0.258816		output-TRV::00-CaKAN3-HA-OE-IP:IgG	27.13		Input-TRV::00-CaKAN3-HA-OE-IP:IgG	19.58	19.82	-0.012109
output-TRV::00-CaHSF8-HA-OE-IP:IgG	26.79	19.66	-0.293333	7.13	7.42333	0.00582578		output-TRV::00-CaHSF8-HA-OE-IP:IgG	26.79		Input-TRV::00-CaHSF8-HA-OE-IP:IgG	19.8	19.66	0.00712106			output-TRV::00-CaKAN3-HA-OE-IP:IgG	26.95	19.82	5.36	7.13	1.77	0.293209		output-TRV::00-CaKAN3-HA-OE-IP:IgG	26.95		Input-TRV::00-CaKAN3-HA-OE-IP:IgG	19.88	19.82	0.00302725
output-TRV::CaKAN3-CaHSF8-HA-OE-IP:HA	23.12	19.7867	-0.293333	3.33333	3.62667	0.0809589		output-TRV::CaKAN3-CaHSF8-HA-OE-IP:HA	26.12		Input-TRV::CaKAN3-CaHSF8-HA-OE-IP:HA	19.94	19.7867				output-TRV::CaHSF8-CaKAN3-HA-OE-IP:HA	25.11	19.6533	5.36	5.45667	0.0966667	0.935191		output-TRV::CaHSF8-CaKAN3-HA-OE-IP:HA	25.11		Input-TRV::CaHSF8-CaKAN3-HA-OE-IP:HA	19.73	19.6533
output-TRV::CaKAN3-CaHSF8-HA-OE-IP:HA	23.74	19.7867	-0.293333	3.95333	4.24667	0.0526776		output-TRV::CaKAN3-CaHSF8-HA-OE-IP:HA	26.74		Input-TRV::CaKAN3-CaHSF8-HA-OE-IP:HA	19.86	19.7867				output-TRV::CaHSF8-CaKAN3-HA-OE-IP:HA	25.27	19.6533	5.36	5.61667	0.256667	0.83702		output-TRV::CaHSF8-CaKAN3-HA-OE-IP:HA	25.27		Input-TRV::CaHSF8-CaKAN3-HA-OE-IP:HA	19.6	19.6533
output-TRV::CaKAN3-CaHSF8-HA-OE-IP:HA	23.76	19.7867	-0.293333	3.97333	4.26667	0.0519524		output-TRV::CaKAN3-CaHSF8-HA-OE-IP:HA	26.76		Input-TRV::CaKAN3-CaHSF8-HA-OE-IP:HA	19.56	19.7867				output-TRV::CaHSF8-CaKAN3-HA-OE-IP:HA	24.89	19.6533	5.36	5.23667	-0.123333	1.08925		output-TRV::CaHSF8-CaKAN3-HA-OE-IP:HA	24.89		Input-TRV::CaHSF8-CaKAN3-HA-OE-IP:HA	19.63	19.6533
output-TRV::CaKAN3-CaHSF8-HA-OE-IP:IgG	26.17	19.57	-0.293333	6.6	6.89333	0.00841201		output-TRV::CaKAN3-CaHSF8-HA-OE-IP:IgG	26.17		Input-TRV::CaKAN3-CaHSF8-HA-OE-IP:IgG	19.45	19.57				output-TRV::CaHSF8-CaKAN3-HA-OE-IP:IgG	26.39	19.6367	5.36	6.75333	1.39333	0.380684		output-TRV::CaHSF8-CaKAN3-HA-OE-IP:IgG	26.39		Input-TRV::CaHSF8-CaKAN3-HA-OE-IP:IgG	19.75	19.6367
output-TRV::CaKAN3-CaHSF8-HA-OE-IP:IgG	26.59	19.57	-0.293333	7.02	7.31333	0.00628735		output-TRV::CaKAN3-CaHSF8-HA-OE-IP:IgG	26.59		Input-TRV::CaKAN3-CaHSF8-HA-OE-IP:IgG	19.68	19.57				output-TRV::CaHSF8-CaKAN3-HA-OE-IP:IgG	26.82	19.6367	5.36	7.18333	1.82333	0.282567		output-TRV::CaHSF8-CaKAN3-HA-OE-IP:IgG	26.82		Input-TRV::CaHSF8-CaKAN3-HA-OE-IP:IgG	19.43	19.6367
output-TRV::CaKAN3-CaHSF8-HA-OE-IP:IgG	26.98	19.57	-0.293333	7.41	7.70333	0.00479806		output-TRV::CaKAN3-CaHSF8-HA-OE-IP:IgG	26.98		Input-TRV::CaKAN3-CaHSF8-HA-OE-IP:IgG	19.58	19.57				output-TRV::CaHSF8-CaKAN3-HA-OE-IP:IgG	26.37	19.6367	5.36	6.73333	1.37333	0.385998		output-TRV::CaHSF8-CaKAN3-HA-OE-IP:IgG	26.37		Input-TRV::CaHSF8-CaKAN3-HA-OE-IP:IgG	19.73	19.6367
Sample	Ct	avg Ct(EF1α)	cf	dCt	ddCt	RQ		Primer:CaR1B-11	19.47								Sample	Ct	avg Ct(EF1α)	cf	dCt	ddCt	RQ		Primer:CaR1B-11	25.0633
output-TRV::00-CaHSF8-HA-OE-IP:HA	19.53	20	-0.53	-0.47	0.06	0.959264		output-TRV::00-CaHSF8-HA-OE-IP:HA	19.53		Input-TRV::00-CaHSF8-HA-OE-IP:HA	20.01	20	-0.53			output-TRV::00-CaKAN3-HA-OE-IP:HA	25.04	19.6333	5.43	5.40667	-0.0233333	1.0163		output-TRV::00-CaKAN3-HA-OE-IP:HA	25.04		Input-TRV::00-CaKAN3-HA-OE-IP:HA	19.72	19.6333	5.43
output-TRV::00-CaHSF8-HA-OE-IP:HA	19.12	20	-0.53	-0.88	-0.35	1.27456		output-TRV::00-CaHSF8-HA-OE-IP:HA	19.12		Input-TRV::00-CaHSF8-HA-OE-IP:HA	20.25	20	0.0125			output-TRV::00-CaKAN3-HA-OE-IP:HA	24.83	19.6333	5.43	5.19667	-0.233333	1.17555		output-TRV::00-CaKAN3-HA-OE-IP:HA	24.83		Input-TRV::00-CaKAN3-HA-OE-IP:HA	19.7	19.6333	0.00339559
output-TRV::00-CaHSF8-HA-OE-IP:HA	19.76	20	-0.53	-0.24	0.29	0.817902		output-TRV::00-CaHSF8-HA-OE-IP:HA	19.76		Input-TRV::00-CaHSF8-HA-OE-IP:HA	19.74	20	-0.013			output-TRV::00-CaKAN3-HA-OE-IP:HA	25.32	19.6333	5.43	5.68667	0.256667	0.83702		output-TRV::00-CaKAN3-HA-OE-IP:HA	25.32		Input-TRV::00-CaKAN3-HA-OE-IP:HA	19.48	19.6333	-0.00780985
output-TRV::00-CaHSF8-HA-OE-IP:IgG	26.18	19.6367	-0.53	6.54333	7.07333	0.00742531		output-TRV::00-CaHSF8-HA-OE-IP:IgG	26.18		Input-TRV::00-CaHSF8-HA-OE-IP:IgG	20.03	19.6367	0.0015			output-TRV::00-CaKAN3-HA-OE-IP:IgG	26.7	19.7467	5.43	6.95333	1.52333	0.347881		output-TRV::00-CaKAN3-HA-OE-IP:IgG	26.7		Input-TRV::00-CaKAN3-HA-OE-IP:IgG	20	19.7467	0.0186757
output-TRV::00-CaHSF8-HA-OE-IP:IgG	26.34	19.6367	-0.53	6.70333	7.23333	0.00664584		output-TRV::00-CaHSF8-HA-OE-IP:IgG	26.34		Input-TRV::00-CaHSF8-HA-OE-IP:IgG	19.53	19.6367	-0.00543201			output-TRV::00-CaKAN3-HA-OE-IP:IgG	26.81	19.7467	5.43	7.06333	1.63333	0.322343		output-TRV::00-CaKAN3-HA-OE-IP:IgG	26.81		Input-TRV::00-CaKAN3-HA-OE-IP:IgG	19.65	19.7467	-0.00489534
output-TRV::00-CaHSF8-HA-OE-IP:IgG	26.56	19.6367	-0.53	6.92333	7.45333	0.00570589		output-TRV::00-CaHSF8-HA-OE-IP:IgG	26.56		Input-TRV::00-CaHSF8-HA-OE-IP:IgG	19.35	19.6367	-0.0145985			output-TRV::00-CaKAN3-HA-OE-IP:IgG	26.65	19.7467	5.43	6.90333	1.47333	0.360149		output-TRV::00-CaKAN3-HA-OE-IP:IgG	26.65		Input-TRV::00-CaKAN3-HA-OE-IP:IgG	19.59	19.7467	-0.00793383
output-TRV::CaKAN3-CaHSF8-HA-OE-IP:HA	23.24	19.7467	-0.53	3.49333	4.02333	0.0614973		output-TRV::CaKAN3-CaHSF8-HA-OE-IP:HA	23.24		Input-TRV::CaKAN3-CaHSF8-HA-OE-IP:HA	19.81	19.7467				output-TRV::CaHSF8-CaKAN3-HA-OE-IP:HA	24.51	19.55	5.43	4.96	-0.47	1.38511		output-TRV::CaHSF8-CaKAN3-HA-OE-IP:HA	22.51		Input-TRV::CaHSF8-CaKAN3-HA-OE-IP:HA	19.68	19.55
output-TRV::CaKAN3-CaHSF8-HA-OE-IP:HA	23.41	19.7467	-0.53	3.66333	4.19333	0.0546614		output-TRV::CaKAN3-CaHSF8-HA-OE-IP:HA	23.41		Input-TRV::CaKAN3-CaHSF8-HA-OE-IP:HA	19.34	19.7467				output-TRV::CaHSF8-CaKAN3-HA-OE-IP:HA	24.91	19.55	5.43	5.36	-0.07	1.04972		output-TRV::CaHSF8-CaKAN3-HA-OE-IP:HA	24.91		Input-TRV::CaHSF8-CaKAN3-HA-OE-IP:HA	19.4	19.55
output-TRV::CaKAN3-CaHSF8-HA-OE-IP:HA	23.64	19.7467	-0.53	3.89333	4.42333	0.0466062		output-TRV::CaKAN3-CaHSF8-HA-OE-IP:HA	23.64		Input-TRV::CaKAN3-CaHSF8-HA-OE-IP:HA	20.09	19.7467				output-TRV::CaHSF8-CaKAN3-HA-OE-IP:HA	24.67	19.55	5.43	5.12	-0.31	1.23971		output-TRV::CaHSF8-CaKAN3-HA-OE-IP:HA	24.67		Input-TRV::CaHSF8-CaKAN3-HA-OE-IP:HA	19.57	19.55
output-TRV::CaKAN3-CaHSF8-HA-OE-IP:IgG	26.39	19.48	-0.53	6.91	7.44	0.00575886		output-TRV::CaKAN3-CaHSF8-HA-OE-IP:IgG	26.39		Input-TRV::CaKAN3-CaHSF8-HA-OE-IP:IgG	19.84	19.48				output-TRV::CaHSF8-CaKAN3-HA-OE-IP:IgG	26.37	19.63	5.43	6.74	1.31	0.403321		output-TRV::CaHSF8-CaKAN3-HA-OE-IP:IgG	26.37		Input-TRV::CaHSF8-CaKAN3-HA-OE-IP:IgG	19.92	19.63
output-TRV::CaKAN3-CaHSF8-HA-OE-IP:IgG	26.53	19.48	-0.53	7.05	7.58	0.00522628		output-TRV::CaKAN3-CaHSF8-HA-OE-IP:IgG	26.53		Input-TRV::CaKAN3-CaHSF8-HA-OE-IP:IgG	19.31	19.48				output-TRV::CaHSF8-CaKAN3-HA-OE-IP:IgG	26.53	19.63	5.43	6.9	1.47	0.360982		output-TRV::CaHSF8-CaKAN3-HA-OE-IP:IgG	26.53		Input-TRV::CaHSF8-CaKAN3-HA-OE-IP:IgG	19.69	19.63
output-TRV::CaKAN3-CaHSF8-HA-OE-IP:IgG	26.97	19.48	-0.53	7.49	8.02	0.00385247		output-TRV::CaKAN3-CaHSF8-HA-OE-IP:IgG	26.97		Input-TRV::CaKAN3-CaHSF8-HA-OE-IP:IgG	19.29	19.48				output-TRV::CaHSF8-CaKAN3-HA-OE-IP:IgG	26.74	19.63	5.43	7.11	1.68	0.312083		output-TRV::CaHSF8-CaKAN3-HA-OE-IP:IgG	26.74		Input-TRV::CaHSF8-CaKAN3-HA-OE-IP:IgG	19.28	19.63
Sample	Ct	avg Ct(EF1α)	cf	dCt	ddCt	RQ		Primer:CaR1A	19.6167								Sample	Ct	avg Ct(EF1α)	cf	dCt	ddCt	RQ		Primer:CaR1A	24.89
output-TRV::00-CaHSF8-HA-OE-IP:HA	19.57	19.8033	-0.186667	-0.233333	-0.0466667	1.03288		output-TRV::00-CaHSF8-HA-OE-IP:HA	19.57		Input-TRV::00-CaHSF8-HA-OE-IP:HA	19.93	19.8033	-0.186667			output-TRV::00-CaKAN3-HA-OE-IP:HA	24.6	19.54	5.35	5.06	-0.29	1.22264		output-TRV::00-CaKAN3-HA-OE-IP:HA	24.6		Input-TRV::00-CaKAN3-HA-OE-IP:HA	19.53	19.54	5.35
output-TRV::00-CaHSF8-HA-OE-IP:HA	19.53	19.8033	-0.186667	-0.273333	-0.0866667	1.06191		output-TRV::00-CaHSF8-HA-OE-IP:HA	19.53		Input-TRV::00-CaHSF8-HA-OE-IP:HA	19.51	19.8033	-0.0148123			output-TRV::00-CaKAN3-HA-OE-IP:HA	24.68	19.54	5.35	5.14	-0.21	1.15669		output-TRV::00-CaKAN3-HA-OE-IP:HA	24.68		Input-TRV::00-CaKAN3-HA-OE-IP:HA	19.54	19.54	-1.81817e-16
output-TRV::00-CaHSF8-HA-OE-IP:HA	19.75	19.8033	-0.186667	-0.0533333	0.133333	0.911722		output-TRV::00-CaHSF8-HA-OE-IP:HA	19.75		Input-TRV::00-CaHSF8-HA-OE-IP:HA	19.97	19.8033	0.00841609			output-TRV::00-CaKAN3-HA-OE-IP:HA	25.39	19.54	5.35	5.85	0.5	0.707107		output-TRV::00-CaKAN3-HA-OE-IP:HA	25.39		Input-TRV::00-CaKAN3-HA-OE-IP:HA	19.55	19.54	0.000511771
output-TRV::00-CaHSF8-HA-OE-IP:IgG	26.29	19.4	-0.186667	6.89	7.07667	0.00740817		output-TRV::00-CaHSF8-HA-OE-IP:IgG	26.29		Input-TRV::00-CaHSF8-HA-OE-IP:IgG	19.48	19.4	-0.0163272			output-TRV::00-CaKAN3-HA-OE-IP:IgG	26.05	19.4033	5.35	6.64667	1.29667	0.407066		output-TRV::00-CaKAN3-HA-OE-IP:IgG	26.05		Input-TRV::00-CaKAN3-HA-OE-IP:IgG	19.15	19.4033	-0.0199591
output-TRV::00-CaHSF8-HA-OE-IP:IgG	27.06	19.4	-0.186667	7.66	7.84667	0.00434428		output-TRV::00-CaHSF8-HA-OE-IP:IgG	27.06		Input-TRV::00-CaHSF8-HA-OE-IP:IgG	19.3	19.4	-0.00515464			output-TRV::00-CaKAN3-HA-OE-IP:IgG	26.62	19.4033	5.35	7.21667	1.86667	0.274206		output-TRV::00-CaKAN3-HA-OE-IP:IgG	26.62		Input-TRV::00-CaKAN3-HA-OE-IP:IgG	19.57	19.4033	0.00858959
output-TRV::00-CaHSF8-HA-OE-IP:IgG	26.94	19.4	-0.186667	7.54	7.72667	0.00472108		output-TRV::00-CaHSF8-HA-OE-IP:IgG	26.94		Input-TRV::00-CaHSF8-HA-OE-IP:IgG	19.42	19.4	0.00103093			output-TRV::00-CaKAN3-HA-OE-IP:IgG	26.67	19.4033	5.35	7.26667	1.91667	0.264866		output-TRV::00-CaKAN3-HA-OE-IP:IgG	26.67		Input-TRV::00-CaKAN3-HA-OE-IP:IgG	19.49	19.4033	0.00446659
output-TRV::CaKAN3-CaHSF8-HA-OE-IP:HA	23.09	19.46	-0.186667	3.63	3.81667	0.070969		output-TRV::CaKAN3-CaHSF8-HA-OE-IP:HA	26.09		Input-TRV::CaKAN3-CaHSF8-HA-OE-IP:HA	19.86	19.46				output-TRV::CaHSF8-CaKAN3-HA-OE-IP:HA	25.07	19.88	5.35	5.19	-0.16	1.11729		output-TRV::CaHSF8-CaKAN3-HA-OE-IP:HA	25.07		Input-TRV::CaHSF8-CaKAN3-HA-OE-IP:HA	19.66	19.88
output-TRV::CaKAN3-CaHSF8-HA-OE-IP:HA	23.25	19.46	-0.186667	3.79	3.97667	0.0635191		output-TRV::CaKAN3-CaHSF8-HA-OE-IP:HA	26.25		Input-TRV::CaKAN3-CaHSF8-HA-OE-IP:HA	19.67	19.46				output-TRV::CaHSF8-CaKAN3-HA-OE-IP:HA	24.8	19.88	5.35	4.92	-0.43	1.34723		output-TRV::CaHSF8-CaKAN3-HA-OE-IP:HA	24.8		Input-TRV::CaHSF8-CaKAN3-HA-OE-IP:HA	19.91	19.88
output-TRV::CaKAN3-CaHSF8-HA-OE-IP:HA	23.67	19.46	-0.186667	4.21	4.39667	0.0474757		output-TRV::CaKAN3-CaHSF8-HA-OE-IP:HA	26.67		Input-TRV::CaKAN3-CaHSF8-HA-OE-IP:HA	18.85	19.46				output-TRV::CaHSF8-CaKAN3-HA-OE-IP:HA	24.61	19.88	5.35	4.73	-0.62	1.53688		output-TRV::CaHSF8-CaKAN3-HA-OE-IP:HA	24.61		Input-TRV::CaHSF8-CaKAN3-HA-OE-IP:HA	20.07	19.88
output-TRV::CaKAN3-CaHSF8-HA-OE-IP:IgG	26.63	19.4267	-0.186667	7.20333	7.39	0.00596195		output-TRV::CaKAN3-CaHSF8-HA-OE-IP:IgG	26.63		Input-TRV::CaKAN3-CaHSF8-HA-OE-IP:IgG	19.61	19.4267				output-TRV::CaHSF8-CaKAN3-HA-OE-IP:IgG	26.7	19.7933	5.35	6.90667	1.55667	0.339936		output-TRV::CaHSF8-CaKAN3-HA-OE-IP:IgG	26.7		Input-TRV::CaHSF8-CaKAN3-HA-OE-IP:IgG	19.39	19.7933
output-TRV::CaKAN3-CaHSF8-HA-OE-IP:IgG	26.08	19.4267	-0.186667	6.65333	6.84	0.00872881		output-TRV::CaKAN3-CaHSF8-HA-OE-IP:IgG	26.08		Input-TRV::CaKAN3-CaHSF8-HA-OE-IP:IgG	19.07	19.4267				output-TRV::CaHSF8-CaKAN3-HA-OE-IP:IgG	26.87	19.7933	5.35	7.07667	1.72667	0.302149		output-TRV::CaHSF8-CaKAN3-HA-OE-IP:IgG	26.87		Input-TRV::CaHSF8-CaKAN3-HA-OE-IP:IgG	19.98	19.7933
output-TRV::CaKAN3-CaHSF8-HA-OE-IP:IgG	26.79	19.4267	-0.186667	7.36333	7.55	0.00533609		output-TRV::CaKAN3-CaHSF8-HA-OE-IP:IgG	26.79		Input-TRV::CaKAN3-CaHSF8-HA-OE-IP:IgG	19.6	19.4267				output-TRV::CaHSF8-CaKAN3-HA-OE-IP:IgG	27.04	19.7933	5.35	7.24667	1.89667	0.268563		output-TRV::CaHSF8-CaKAN3-HA-OE-IP:IgG	27.04		Input-TRV::CaHSF8-CaKAN3-HA-OE-IP:IgG	20.01	19.7933
Sample	Ct	avg Ct(EF1α)	cf	dCt	ddCt	RQ		Primer:CaR1B-12	19.6467								Sample	Ct	avg Ct(EF1α)	cf	dCt	ddCt	RQ		Primer:CaR1B-12	25.0767
output-TRV::00-CaHSF8-HA-OE-IP:HA	19.87	19.4767	0.17	0.393333	0.223333	0.856584		output-TRV::00-CaHSF8-HA-OE-IP:HA	19.87		Input-TRV::00-CaHSF8-HA-OE-IP:HA	19.64	19.4767	0.17			output-TRV::00-CaKAN3-HA-OE-IP:HA	25.07	19.65	5.42667	5.42	-0.00666667	1.00463		output-TRV::00-CaKAN3-HA-OE-IP:HA	25.07		Input-TRV::00-CaKAN3-HA-OE-IP:HA	19.93	19.65	5.42667
output-TRV::00-CaHSF8-HA-OE-IP:HA	19.51	19.4767	0.17	0.0333333	-0.136667	1.09936		output-TRV::00-CaHSF8-HA-OE-IP:HA	19.51		Input-TRV::00-CaHSF8-HA-OE-IP:HA	19.37	19.4767	-0.00547664			output-TRV::00-CaKAN3-HA-OE-IP:HA	25.06	19.65	5.42667	5.41	-0.0166667	1.01162		output-TRV::00-CaKAN3-HA-OE-IP:HA	25.06		Input-TRV::00-CaKAN3-HA-OE-IP:HA	19.76	19.65	0.00559796
output-TRV::00-CaHSF8-HA-OE-IP:HA	19.56	19.4767	0.17	0.0833333	-0.0866667	1.06191		output-TRV::00-CaHSF8-HA-OE-IP:HA	19.56		Input-TRV::00-CaHSF8-HA-OE-IP:HA	19.42	19.4767	-0.00290946			output-TRV::00-CaKAN3-HA-OE-IP:HA	25.1	19.65	5.42667	5.45	0.0233333	0.983957		output-TRV::00-CaKAN3-HA-OE-IP:HA	25.1		Input-TRV::00-CaKAN3-HA-OE-IP:HA	19.26	19.65	-0.0198473
output-TRV::00-CaHSF8-HA-OE-IP:IgG	26.95	19.5767	0.17	7.37333	7.20333	0.00678548		output-TRV::00-CaHSF8-HA-OE-IP:IgG	26.95		Input-TRV::00-CaHSF8-HA-OE-IP:IgG	19.58	19.5767	0.00530549			output-TRV::00-CaKAN3-HA-OE-IP:IgG	26.75	19.81	5.42667	6.94	1.51333	0.350301		output-TRV::00-CaKAN3-HA-OE-IP:IgG	26.75		Input-TRV::00-CaKAN3-HA-OE-IP:IgG	20.24	19.81	0.0300254
output-TRV::00-CaHSF8-HA-OE-IP:IgG	27.01	19.5767	0.17	7.43333	7.26333	0.00650907		output-TRV::00-CaHSF8-HA-OE-IP:IgG	27.01		Input-TRV::00-CaHSF8-HA-OE-IP:IgG	19.37	19.5767	-0.0105568			output-TRV::00-CaKAN3-HA-OE-IP:IgG	26.69	19.81	5.42667	6.88	1.45333	0.365177		output-TRV::00-CaKAN3-HA-OE-IP:IgG	26.69		Input-TRV::00-CaKAN3-HA-OE-IP:IgG	19.66	19.81	-0.00757193
output-TRV::00-CaHSF8-HA-OE-IP:IgG	26.93	19.5767	0.17	7.35333	7.18333	0.0068802		output-TRV::00-CaHSF8-HA-OE-IP:IgG	26.93		Input-TRV::00-CaHSF8-HA-OE-IP:IgG	19.78	19.5767	0.0103865			output-TRV::00-CaKAN3-HA-OE-IP:IgG	26.53	19.81	5.42667	6.72	1.29333	0.408007		output-TRV::00-CaKAN3-HA-OE-IP:IgG	26.53		Input-TRV::00-CaKAN3-HA-OE-IP:IgG	19.53	19.81	-0.0141343
output-TRV::CaKAN3-CaHSF8-HA-OE-IP:HA	23.08	19.5267	0.17	3.55333	3.38333	0.095833		output-TRV::CaKAN3-CaHSF8-HA-OE-IP:HA	26.08		Input-TRV::CaKAN3-CaHSF8-HA-OE-IP:HA	19.58	19.5267				output-TRV::CaHSF8-CaKAN3-HA-OE-IP:HA	24.91	19.9567	5.42667	4.95333	-0.473333	1.38831		output-TRV::CaHSF8-CaKAN3-HA-OE-IP:HA	24.91		Input-TRV::CaHSF8-CaKAN3-HA-OE-IP:HA	19.82	19.9567
output-TRV::CaKAN3-CaHSF8-HA-OE-IP:HA	23.86	19.5267	0.17	4.33333	4.16333	0.05581		output-TRV::CaKAN3-CaHSF8-HA-OE-IP:HA	26.86		Input-TRV::CaKAN3-CaHSF8-HA-OE-IP:HA	19.28	19.5267				output-TRV::CaHSF8-CaKAN3-HA-OE-IP:HA	25.25	19.9567	5.42667	5.29333	-0.133333	1.09682		output-TRV::CaHSF8-CaKAN3-HA-OE-IP:HA	25.25		Input-TRV::CaHSF8-CaKAN3-HA-OE-IP:HA	20.28	19.9567
output-TRV::CaKAN3-CaHSF8-HA-OE-IP:HA	23.47	19.5267	0.17	3.94333	3.77333	0.073133		output-TRV::CaKAN3-CaHSF8-HA-OE-IP:HA	26.47		Input-TRV::CaKAN3-CaHSF8-HA-OE-IP:HA	19.72	19.5267				output-TRV::CaHSF8-CaKAN3-HA-OE-IP:HA	25.47	19.9567	5.42667	5.51333	0.0866667	0.941696		output-TRV::CaHSF8-CaKAN3-HA-OE-IP:HA	25.47		Input-TRV::CaHSF8-CaKAN3-HA-OE-IP:HA	19.77	19.9567
output-TRV::CaKAN3-CaHSF8-HA-OE-IP:IgG	26.04	19.7233	0.17	6.31667	6.14667	0.0141146		output-TRV::CaKAN3-CaHSF8-HA-OE-IP:IgG	26.04		Input-TRV::CaKAN3-CaHSF8-HA-OE-IP:IgG	20.04	19.7233				output-TRV::CaHSF8-CaKAN3-HA-OE-IP:IgG	26.48	19.7767	5.42667	6.70333	1.27667	0.412748		output-TRV::CaHSF8-CaKAN3-HA-OE-IP:IgG	26.48		Input-TRV::CaHSF8-CaKAN3-HA-OE-IP:IgG	20.04	19.7767
output-TRV::CaKAN3-CaHSF8-HA-OE-IP:IgG	26.21	19.7233	0.17	6.48667	6.31667	0.0125457		output-TRV::CaKAN3-CaHSF8-HA-OE-IP:IgG	26.21		Input-TRV::CaKAN3-CaHSF8-HA-OE-IP:IgG	19.66	19.7233				output-TRV::CaHSF8-CaKAN3-HA-OE-IP:IgG	26.64	19.7767	5.42667	6.86333	1.43667	0.36942		output-TRV::CaHSF8-CaKAN3-HA-OE-IP:IgG	26.64		Input-TRV::CaHSF8-CaKAN3-HA-OE-IP:IgG	19.99	19.7767
output-TRV::CaKAN3-CaHSF8-HA-OE-IP:IgG	26.74	19.7233	0.17	7.01667	6.84667	0.00868856		output-TRV::CaKAN3-CaHSF8-HA-OE-IP:IgG	26.74		Input-TRV::CaKAN3-CaHSF8-HA-OE-IP:IgG	19.47	19.7233				output-TRV::CaHSF8-CaKAN3-HA-OE-IP:IgG	26.79	19.7767	5.42667	7.01333	1.58667	0.33294		output-TRV::CaHSF8-CaKAN3-HA-OE-IP:IgG	26.79		Input-TRV::CaHSF8-CaKAN3-HA-OE-IP:IgG	19.3	19.7767
Sample	Ct	avg Ct(EF1α)	cf	dCt	ddCt	RQ		Primer:CaR1A-6	19.9567								Sample	Ct	avg Ct(EF1α)	cf	dCt	ddCt	RQ		Primer:CaR1A-6	19.6633
output-TRV::00-CaHSF8-HA-OE-IP:HA	19.51	19.7733	0.183333	-0.263333	-0.446667	1.36289		output-TRV::00-CaHSF8-HA-OE-IP:HA	19.51		Input-TRV::00-CaHSF8-HA-OE-IP:HA	20.11	19.7733	0.183333			output-TRV::00-CaKAN3-HA-OE-IP:HA	19.1	19.9667	-0.303333	-0.866667	-0.563333	1.47768		output-TRV::00-CaKAN3-HA-OE-IP:HA	19.1		Input-TRV::00-CaKAN3-HA-OE-IP:HA	20.3	19.9667	-0.303333
output-TRV::00-CaHSF8-HA-OE-IP:HA	20.21	19.7733	0.183333	0.436667	0.253333	0.838956		output-TRV::00-CaHSF8-HA-OE-IP:HA	20.21		Input-TRV::00-CaHSF8-HA-OE-IP:HA	19.74	19.7733	-0.00168577			output-TRV::00-CaKAN3-HA-OE-IP:HA	20.1	19.9667	-0.303333	0.133333	0.436667	0.73884		output-TRV::00-CaKAN3-HA-OE-IP:HA	20.1		Input-TRV::00-CaKAN3-HA-OE-IP:HA	20.01	19.9667	0.00217028
output-TRV::00-CaHSF8-HA-OE-IP:HA	20.15	19.7733	0.183333	0.376667	0.193333	0.874583		output-TRV::00-CaHSF8-HA-OE-IP:HA	20.15		Input-TRV::00-CaHSF8-HA-OE-IP:HA	19.47	19.7733	-0.0153405			output-TRV::00-CaKAN3-HA-OE-IP:HA	19.79	19.9667	-0.303333	-0.176667	0.126667	0.915945		output-TRV::00-CaKAN3-HA-OE-IP:HA	19.79		Input-TRV::00-CaKAN3-HA-OE-IP:HA	19.59	19.9667	-0.0188648
output-TRV::00-CaHSF8-HA-OE-IP:IgG	26.84	19.8933	0.183333	6.94667	6.76333	0.00920521		output-TRV::00-CaHSF8-HA-OE-IP:IgG	26.84		Input-TRV::00-CaHSF8-HA-OE-IP:IgG	19.94	19.8933	0.00842886			output-TRV::00-CaKAN3-HA-OE-IP:IgG	27.29	20.1367	-0.303333	7.15333	7.45667	0.00569272		output-TRV::00-CaKAN3-HA-OE-IP:IgG	27.29		Input-TRV::00-CaKAN3-HA-OE-IP:IgG	20.15	20.1367	0.00918197
output-TRV::00-CaHSF8-HA-OE-IP:IgG	27.16	19.8933	0.183333	7.26667	7.08333	0.00737402		output-TRV::00-CaHSF8-HA-OE-IP:IgG	27.16		Input-TRV::00-CaHSF8-HA-OE-IP:IgG	20.1	19.8933	0.0103887			output-TRV::00-CaKAN3-HA-OE-IP:IgG	26.82	20.1367	-0.303333	6.68333	6.98667	0.00788504		output-TRV::00-CaKAN3-HA-OE-IP:IgG	26.82		Input-TRV::00-CaKAN3-HA-OE-IP:IgG	20.13	20.1367	-0.000331071
output-TRV::00-CaHSF8-HA-OE-IP:IgG	27.26	19.8933	0.183333	7.36667	7.18333	0.0068802		output-TRV::00-CaHSF8-HA-OE-IP:IgG	27.26		Input-TRV::00-CaHSF8-HA-OE-IP:IgG	19.64	19.8933	-0.0127346			output-TRV::00-CaKAN3-HA-OE-IP:IgG	27.6	20.1367	-0.303333	7.46333	7.76667	0.00459198		output-TRV::00-CaKAN3-HA-OE-IP:IgG	27.6		Input-TRV::00-CaKAN3-HA-OE-IP:IgG	20.13	20.1367	-0.000331071
output-TRV::CaKAN3-CaHSF8-HA-OE-IP:HA	23.58	19.9667	0.183333	3.61333	3.43	0.0927827		output-TRV::CaKAN3-CaHSF8-HA-OE-IP:HA	26.58		Input-TRV::CaKAN3-CaHSF8-HA-OE-IP:HA	20.13	19.9667				output-TRV::CaHSF8-CaKAN3-HA-OE-IP:HA	19.37	19.82	-0.303333	-0.45	-0.146667	1.10701		output-TRV::CaHSF8-CaKAN3-HA-OE-IP:HA	19.37		Input-TRV::CaHSF8-CaKAN3-HA-OE-IP:HA	19.75	19.82
output-TRV::CaKAN3-CaHSF8-HA-OE-IP:HA	23.45	19.9667	0.183333	3.48333	3.3	0.101532		output-TRV::CaKAN3-CaHSF8-HA-OE-IP:HA	26.45		Input-TRV::CaKAN3-CaHSF8-HA-OE-IP:HA	20.12	19.9667				output-TRV::CaHSF8-CaKAN3-HA-OE-IP:HA	19.26	19.82	-0.303333	-0.56	-0.256667	1.19472		output-TRV::CaHSF8-CaKAN3-HA-OE-IP:HA	19.26		Input-TRV::CaHSF8-CaKAN3-HA-OE-IP:HA	19.8	19.82
output-TRV::CaKAN3-CaHSF8-HA-OE-IP:HA	23.08	19.9667	0.183333	3.11333	2.93	0.131215		output-TRV::CaKAN3-CaHSF8-HA-OE-IP:HA	27.08		Input-TRV::CaKAN3-CaHSF8-HA-OE-IP:HA	19.65	19.9667				output-TRV::CaHSF8-CaKAN3-HA-OE-IP:HA	19.45	19.82	-0.303333	-0.37	-0.0666667	1.04729		output-TRV::CaHSF8-CaKAN3-HA-OE-IP:HA	19.45		Input-TRV::CaHSF8-CaKAN3-HA-OE-IP:HA	19.91	19.82
output-TRV::CaKAN3-CaHSF8-HA-OE-IP:IgG	26.85	19.67	0.183333	7.18	6.99667	0.00783057		output-TRV::CaKAN3-CaHSF8-HA-OE-IP:IgG	26.85		Input-TRV::CaKAN3-CaHSF8-HA-OE-IP:IgG	19.74	19.67				output-TRV::CaHSF8-CaKAN3-HA-OE-IP:IgG	27.25	19.7567	-0.303333	7.49333	7.79667	0.00449748		output-TRV::CaHSF8-CaKAN3-HA-OE-IP:IgG	27.25		Input-TRV::CaHSF8-CaKAN3-HA-OE-IP:IgG	19.71	19.7567
output-TRV::CaKAN3-CaHSF8-HA-OE-IP:IgG	26.69	19.67	0.183333	7.02	6.83667	0.008749		output-TRV::CaKAN3-CaHSF8-HA-OE-IP:IgG	26.69		Input-TRV::CaKAN3-CaHSF8-HA-OE-IP:IgG	19.92	19.67				output-TRV::CaHSF8-CaKAN3-HA-OE-IP:IgG	26.5	19.7567	-0.303333	6.74333	7.04667	0.00756383		output-TRV::CaHSF8-CaKAN3-HA-OE-IP:IgG	26.5		Input-TRV::CaHSF8-CaKAN3-HA-OE-IP:IgG	19.85	19.7567
output-TRV::CaKAN3-CaHSF8-HA-OE-IP:IgG	26.8	19.67	0.183333	7.13	6.94667	0.00810672		output-TRV::CaKAN3-CaHSF8-HA-OE-IP:IgG	26.8		Input-TRV::CaKAN3-CaHSF8-HA-OE-IP:IgG	19.35	19.67				output-TRV::CaHSF8-CaKAN3-HA-OE-IP:IgG	27.07	19.7567	-0.303333	7.31333	7.61667	0.00509513		output-TRV::CaHSF8-CaKAN3-HA-OE-IP:IgG	27.07		Input-TRV::CaHSF8-CaKAN3-HA-OE-IP:IgG	19.71	19.7567
Sample	Ct	avg Ct(EF1α)	cf	dCt	ddCt	RQ		Primer:CaR1B-16	19.9433								Sample	Ct	avg Ct(EF1α)	cf	dCt	ddCt	RQ		Primer:CaR1B-16	24.6033
output-TRV::00-CaHSF8-HA-OE-IP:HA	19.63	20.04	-0.0966667	-0.41	-0.313333	1.24258		output-TRV::00-CaHSF8-HA-OE-IP:HA	19.63		Input-TRV::00-CaHSF8-HA-OE-IP:HA	20.25	20.04	-0.0966667			output-TRV::00-CaKAN3-HA-OE-IP:HA	24.42	19.9667	4.63667	4.45333	-0.183333	1.1355		output-TRV::00-CaKAN3-HA-OE-IP:HA	24.42		Input-TRV::00-CaKAN3-HA-OE-IP:HA	20.3	19.9667	4.63667
output-TRV::00-CaHSF8-HA-OE-IP:HA	20.04	20.04	-0.0966667	0	0.0966667	0.935191		output-TRV::00-CaHSF8-HA-OE-IP:HA	20.04		Input-TRV::00-CaHSF8-HA-OE-IP:HA	19.85	20.04	-0.00948104			output-TRV::00-CaKAN3-HA-OE-IP:HA	24.52	19.9667	4.63667	4.55333	-0.0833333	1.05946		output-TRV::00-CaKAN3-HA-OE-IP:HA	24.52		Input-TRV::00-CaKAN3-HA-OE-IP:HA	20.01	19.9667	0.00217028
output-TRV::00-CaHSF8-HA-OE-IP:HA	20.16	20.04	-0.0966667	0.12	0.216667	0.860551		output-TRV::00-CaHSF8-HA-OE-IP:HA	20.16		Input-TRV::00-CaHSF8-HA-OE-IP:HA	20.02	20.04	-0.000998004			output-TRV::00-CaKAN3-HA-OE-IP:HA	24.87	19.9667	4.63667	4.90333	0.266667	0.831238		output-TRV::00-CaKAN3-HA-OE-IP:HA	24.87		Input-TRV::00-CaKAN3-HA-OE-IP:HA	19.59	19.9667	-0.0188648
output-TRV::00-CaHSF8-HA-OE-IP:IgG	27.18	19.79	-0.0966667	7.39	7.48667	0.00557556		output-TRV::00-CaHSF8-HA-OE-IP:IgG	27.18		Input-TRV::00-CaHSF8-HA-OE-IP:IgG	19.58	19.79	-0.0229541			output-TRV::00-CaKAN3-HA-OE-IP:IgG	27.11	20.1367	4.63667	6.97333	2.33667	0.197967		output-TRV::00-CaKAN3-HA-OE-IP:IgG	27.11		Input-TRV::00-CaKAN3-HA-OE-IP:IgG	20.15	20.1367	0.00918197
output-TRV::00-CaHSF8-HA-OE-IP:IgG	26.74	19.79	-0.0966667	6.95	7.04667	0.00756383		output-TRV::00-CaHSF8-HA-OE-IP:IgG	26.74		Input-TRV::00-CaHSF8-HA-OE-IP:IgG	20.16	19.79	0.0186963			output-TRV::00-CaKAN3-HA-OE-IP:IgG	26.81	20.1367	4.63667	6.67333	2.03667	0.243726		output-TRV::00-CaKAN3-HA-OE-IP:IgG	26.81		Input-TRV::00-CaKAN3-HA-OE-IP:IgG	20.13	20.1367	-0.000331071
output-TRV::00-CaHSF8-HA-OE-IP:IgG	26.1	19.79	-0.0966667	6.31	6.40667	0.0117869		output-TRV::00-CaHSF8-HA-OE-IP:IgG	26.1		Input-TRV::00-CaHSF8-HA-OE-IP:IgG	19.63	19.79	-0.00808489			output-TRV::00-CaKAN3-HA-OE-IP:IgG	27.18	20.1367	4.63667	7.04333	2.40667	0.188591		output-TRV::00-CaKAN3-HA-OE-IP:IgG	27.18		Input-TRV::00-CaKAN3-HA-OE-IP:IgG	20.13	20.1367	-0.000331071
output-TRV::CaKAN3-CaHSF8-HA-OE-IP:HA	23.17	20.2067	-0.0966667	2.96333	3.06	0.119908		output-TRV::CaKAN3-CaHSF8-HA-OE-IP:HA	27.17		Input-TRV::CaKAN3-CaHSF8-HA-OE-IP:HA	20.2	20.2067				output-TRV::CaHSF8-CaKAN3-HA-OE-IP:HA	24.21	19.82	4.63667	4.39	-0.246667	1.18646		output-TRV::CaHSF8-CaKAN3-HA-OE-IP:HA	24.21		Input-TRV::CaHSF8-CaKAN3-HA-OE-IP:HA	19.75	19.82
output-TRV::CaKAN3-CaHSF8-HA-OE-IP:HA	23.98	20.2067	-0.0966667	3.77333	3.87	0.0683934		output-TRV::CaKAN3-CaHSF8-HA-OE-IP:HA	26.98		Input-TRV::CaKAN3-CaHSF8-HA-OE-IP:HA	19.88	20.2067				output-TRV::CaHSF8-CaKAN3-HA-OE-IP:HA	24.01	19.82	4.63667	4.19	-0.446667	1.36289		output-TRV::CaHSF8-CaKAN3-HA-OE-IP:HA	24.01		Input-TRV::CaHSF8-CaKAN3-HA-OE-IP:HA	19.8	19.82
output-TRV::CaKAN3-CaHSF8-HA-OE-IP:HA	23.49	20.2067	-0.0966667	3.28333	3.38	0.0960547		output-TRV::CaKAN3-CaHSF8-HA-OE-IP:HA	27.49		Input-TRV::CaKAN3-CaHSF8-HA-OE-IP:HA	20.54	20.2067				output-TRV::CaHSF8-CaKAN3-HA-OE-IP:HA	24.43	19.82	4.63667	4.61	-0.0266667	1.01866		output-TRV::CaHSF8-CaKAN3-HA-OE-IP:HA	24.43		Input-TRV::CaHSF8-CaKAN3-HA-OE-IP:HA	19.91	19.82
output-TRV::CaKAN3-CaHSF8-HA-OE-IP:IgG	26.47	20.2833	-0.0966667	6.18667	6.28333	0.0128389		output-TRV::CaKAN3-CaHSF8-HA-OE-IP:IgG	26.47		Input-TRV::CaKAN3-CaHSF8-HA-OE-IP:IgG	20.75	20.2833				output-TRV::CaHSF8-CaKAN3-HA-OE-IP:IgG	26.98	19.7567	4.63667	7.22333	2.58667	0.16647		output-TRV::CaHSF8-CaKAN3-HA-OE-IP:IgG	26.98		Input-TRV::CaHSF8-CaKAN3-HA-OE-IP:IgG	19.71	19.7567
output-TRV::CaKAN3-CaHSF8-HA-OE-IP:IgG	26.7	20.2833	-0.0966667	6.41667	6.51333	0.0109469		output-TRV::CaKAN3-CaHSF8-HA-OE-IP:IgG	26.7		Input-TRV::CaKAN3-CaHSF8-HA-OE-IP:IgG	20.29	20.2833				output-TRV::CaHSF8-CaKAN3-HA-OE-IP:IgG	26.59	19.7567	4.63667	6.83333	2.19667	0.218141		output-TRV::CaHSF8-CaKAN3-HA-OE-IP:IgG	26.59		Input-TRV::CaHSF8-CaKAN3-HA-OE-IP:IgG	19.85	19.7567
output-TRV::CaKAN3-CaHSF8-HA-OE-IP:IgG	26.32	20.2833	-0.0966667	6.03667	6.13333	0.0142457		output-TRV::CaKAN3-CaHSF8-HA-OE-IP:IgG	26.32		Input-TRV::CaKAN3-CaHSF8-HA-OE-IP:IgG	19.81	20.2833				output-TRV::CaHSF8-CaKAN3-HA-OE-IP:IgG	27.02	19.7567	4.63667	7.26333	2.62667	0.161918		output-TRV::CaHSF8-CaKAN3-HA-OE-IP:IgG	27.02		Input-TRV::CaHSF8-CaKAN3-HA-OE-IP:IgG	19.71	19.7567

## Sheet: Figure 5
FIG 5f
Sample	Ct	avg Ct(EF1α)	cf	dCt	ddCt	RQ	Primer:			20.605					-2.045	P value：				Sample	Ct	avg Ct(EF1α)	cf	dCt	ddCt	RQ	Primer:			25.18					4.4075
37℃-1hpt	20.59	22.65	-2.045	-2.06	-0.015	1.01045	CaR1B-23	37℃-1hpt	20.59		Actin	37℃-1hpt	22.61	22.65		1hpt	0.428239			28℃	25.36	20.7725	4.4075	4.5875	0.18	0.882703	CaR1B-23	28℃	25.36		Actin	28℃	21.03	20.7725
37℃-1hpt	20.63	22.65	-2.045	-2.02	0.025	0.982821	CaR1B-23	37℃-1hpt	20.63		Actin	37℃-1hpt	22.81	22.65		3hpt	0.00798911			28℃	24.52	20.7725	4.4075	3.7475	-0.66	1.58008	CaR1B-23	28℃	24.52		Actin	28℃	20.85	20.7725
37℃-1hpt	20.39	22.65	-2.045	-2.26	-0.215	1.1607	CaR1B-23	37℃-1hpt	20.39		Actin	37℃-1hpt	22.5	22.65		6hpt	0.00486414			28℃	25.58	20.7725	4.4075	4.8075	0.4	0.757858	CaR1B-23	28℃	25.58		Actin	28℃	20.98	20.7725		37℃	28℃	45℃
37℃-1hpt	20.81	22.65	-2.045	-1.84	0.205	0.867539	CaR1B-23	37℃-1hpt	20.81		Actin	37℃-1hpt	22.68	22.65						28℃	25.26	20.7725	4.4075	4.4875	0.08	0.946058	CaR1B-23	28℃	25.26		Actin	28℃	20.23	20.7725	37℃		0.0001	0.0001
37℃-3hpt	22.47	22.4575	-2.045	0.0125	2.0575	0.240232	CaR1B-23	37℃-3hpt	22.47		Actin	37℃-3hpt	22.62	22.4575						37℃	23.26	20.7325	4.4075	2.5275	-1.88	3.68075	CaR1B-23	37℃	23.26		Actin	37℃	20.26	20.7325	28℃	2.3246		0.0241
37℃-3hpt	21.92	22.4575	-2.045	-0.5375	1.5075	0.35172	CaR1B-23	37℃-3hpt	21.92		Actin	37℃-3hpt	22.39	22.4575						37℃	23.44	20.7325	4.4075	2.7075	-1.7	3.24901	CaR1B-23	37℃	23.44		Actin	37℃	20.51	20.7325	45℃	3.1793	0.8547
37℃-3hpt	22.14	22.4575	-2.045	-0.3175	1.7275	0.301975	CaR1B-23	37℃-3hpt	22.14		Actin	37℃-3hpt	22.56	22.4575						37℃	23.83	20.7325	4.4075	3.0975	-1.31	2.47942	CaR1B-23	37℃	23.83		Actin	37℃	21.27	20.7325
37℃-3hpt	22.48	22.4575	-2.045	0.0225	2.0675	0.238573	CaR1B-23	37℃-3hpt	22.48		Actin	37℃-3hpt	22.26	22.4575						37℃	23.12	20.7325	4.4075	2.3875	-2.02	4.05584	CaR1B-23	37℃	23.12		Actin	37℃	20.89	20.7325
37℃-6hpt	23.47	22.6475	-2.045	0.8225	2.8675	0.137024	CaR1B-23	37℃-6hpt	23.47		Actin	37℃-6hpt	22.38	22.6475						45℃	28.27	20.91	4.4075	7.36	2.9525	0.129184	CaR1B-23	45℃	28.27		Actin	45℃	20.9	20.91
37℃-6hpt	23.62	22.6475	-2.045	0.9725	3.0175	0.123493	CaR1B-23	37℃-6hpt	23.62		Actin	37℃-6hpt	22.69	22.6475						45℃	27.23	20.91	4.4075	6.32	1.9125	0.265632	CaR1B-23	45℃	27.23		Actin	45℃	20.98	20.91
37℃-6hpt	23.49	22.6475	-2.045	0.8425	2.8875	0.135138	CaR1B-23	37℃-6hpt	23.49		Actin	37℃-6hpt	23.05	22.6475						45℃	28.23	20.91	4.4075	7.32	2.9125	0.132816	CaR1B-23	45℃	28.23		Actin	45℃	20.98	20.91
37℃-6hpt	24.16	22.6475	-2.045	1.5125	3.5575	0.0849348	CaR1B-23	37℃-6hpt	24.16		Actin	37℃-6hpt	22.47	22.6475						45℃	27.5	20.91	4.4075	6.59	2.1825	0.220294	CaR1B-23	45℃	27.5		Actin	45℃	20.78	20.91
28℃-1hpt	20.3	22.4975	-2.045	-2.1975	-0.1525	1.11149	CaR1B-23	28℃-1hpt	20.3		Actin	28℃-1hpt	22.91	22.4975
28℃-1hpt	20.45	22.4975	-2.045	-2.0475	-0.0025	1.00173	CaR1B-23	28℃-1hpt	20.45		Actin	28℃-1hpt	22.6	22.4975						Sample	Ct	avg Ct(EF1α)	cf	dCt	ddCt	RQ	Primer:			25.54					4.7675
28℃-1hpt	21.13	22.4975	-2.045	-1.3675	0.6775	0.625248	CaR1B-23	28℃-1hpt	21.13		Actin	28℃-1hpt	22.08	22.4975						28℃	25.49	20.7725	4.7675	4.7175	-0.05	1.03526	CaR1B-11	28℃	25.49		Actin	28℃	21.03	20.7725
28℃-1hpt	20.27	22.4975	-2.045	-2.2275	-0.1825	1.13485	CaR1B-23	28℃-1hpt	20.27		Actin	28℃-1hpt	22.4	22.4975						28℃	25.71	20.7725	4.7675	4.9375	0.17	0.888843	CaR1B-11	28℃	25.71		Actin	28℃	20.85	20.7725		37℃	28℃	45℃
28℃-3hpt	20.44	22.435	-2.045	-1.995	0.05	0.965936	CaR1B-23	28℃-3hpt	20.44		Actin	28℃-3hpt	22.53	22.435						28℃	25.57	20.7725	4.7675	4.7975	0.03	0.97942	CaR1B-11	28℃	25.57		Actin	28℃	20.98	20.7725	37℃		0.0001	0.0001
28℃-3hpt	20.48	22.435	-2.045	-1.955	0.09	0.939523	CaR1B-23	28℃-3hpt	20.48		Actin	28℃-3hpt	22.38	22.435						28℃	25.39	20.7725	4.7675	4.6175	-0.15	1.10957	CaR1B-11	28℃	25.39		Actin	28℃	20.23	20.7725	28℃	4.2687		0.047
28℃-3hpt	21.05	22.435	-2.045	-1.385	0.66	0.632878	CaR1B-23	28℃-3hpt	21.05		Actin	28℃-3hpt	22.49	22.435						37℃	23.2	20.7325	4.7675	2.4675	-2.3	4.92458	CaR1B-11	37℃	23.2		Actin	37℃	20.26	20.7325	45℃	5.0839	0.8152
28℃-3hpt	20.46	22.435	-2.045	-1.975	0.07	0.952638	CaR1B-23	28℃-3hpt	20.46		Actin	28℃-3hpt	22.34	22.435						37℃	23.18	20.7325	4.7675	2.4475	-2.32	4.99332	CaR1B-11	37℃	23.18		Actin	37℃	20.51	20.7325
28℃-6hpt	21.1	22.625	-2.045	-1.525	0.52	0.697372	CaR1B-23	28℃-6hpt	21.1		Actin	28℃-6hpt	22.23	22.625						37℃	23.29	20.7325	4.7675	2.5575	-2.21	4.62675	CaR1B-11	37℃	23.29		Actin	37℃	21.27	20.7325
28℃-6hpt	20.47	22.625	-2.045	-2.155	-0.11	1.07923	CaR1B-23	28℃-6hpt	20.47		Actin	28℃-6hpt	22.36	22.625						37℃	22.79	20.7325	4.7675	2.0575	-2.71	6.54322	CaR1B-11	37℃	22.79		Actin	37℃	20.89	20.7325
28℃-6hpt	20.31	22.625	-2.045	-2.315	-0.27	1.20581	CaR1B-23	28℃-6hpt	20.31		Actin	28℃-6hpt	22.81	22.625						45℃	28.35	20.91	4.7675	7.44	2.6725	0.156855	CaR1B-11	45℃	28.35		Actin	45℃	20.9	20.91
28℃-6hpt	21.08	22.625	-2.045	-1.545	0.5	0.707107	CaR1B-23	28℃-6hpt	21.08		Actin	28℃-6hpt	23.1	22.625						45℃	28.27	20.91	4.7675	7.36	2.5925	0.165798	CaR1B-11	45℃	28.27		Actin	45℃	20.98	20.91
																				45℃	27.68	20.91	4.7675	6.77	2.0025	0.249567	CaR1B-11	45℃	27.68		Actin	45℃	20.98	20.91
Sample	Ct	avg Ct(EF1α)	cf	dCt	ddCt	RQ	Primer:			20.5525					-2.0975	P value：				45℃	28.15	20.91	4.7675	7.24	2.4725	0.180179	CaR1B-11	45℃	28.15		Actin	45℃	20.78	20.91
37℃-1hpt	20.4	22.65	-2.0975	-2.25	-0.1525	1.11149	CaR1B-11	37℃-1hpt	20.4		Actin	37℃-1hpt	22.61	22.65		1hpt	0.260339
37℃-1hpt	20.47	22.65	-2.0975	-2.18	-0.0825	1.05885	CaR1B-11	37℃-1hpt	20.47		Actin	37℃-1hpt	22.81	22.65		3hpt	0.00552602			Sample	Ct	avg Ct(EF1α)	cf	dCt	ddCt	RQ	Primer:			25.995					5.2225
37℃-1hpt	20.86	22.65	-2.0975	-1.79	0.3075	0.808041	CaR1B-11	37℃-1hpt	20.86		Actin	37℃-1hpt	22.5	22.65		6hpt	1.27155e-05			28℃	25.72	20.7725	5.2225	4.9475	-0.275	1.20999	CaR1A	28℃	25.72		Actin	28℃	21.03	20.7725
37℃-1hpt	20.48	22.65	-2.0975	-2.17	-0.0725	1.05154	CaR1B-11	37℃-1hpt	20.48		Actin	37℃-1hpt	22.68	22.65						28℃	26.1	20.7725	5.2225	5.3275	0.105	0.929805	CaR1A	28℃	26.1		Actin	28℃	20.85	20.7725		37℃	28℃	45℃
37℃-3hpt	22.33	22.4575	-2.0975	-0.1275	1.97	0.255253	CaR1B-11	37℃-3hpt	22.33		Actin	37℃-3hpt	22.62	22.4575						28℃	26.01	20.7725	5.2225	5.2375	0.015	0.989657	CaR1A	28℃	26.01		Actin	28℃	20.98	20.7725	37℃		0.0001	0.0001
37℃-3hpt	22.91	22.4575	-2.0975	0.4525	2.55	0.170755	CaR1B-11	37℃-3hpt	22.91		Actin	37℃-3hpt	22.39	22.4575						28℃	26.15	20.7725	5.2225	5.3775	0.155	0.898132	CaR1A	28℃	26.15		Actin	28℃	20.23	20.7725	28℃	3.7568		0.0182
37℃-3hpt	22.69	22.4575	-2.0975	0.2325	2.33	0.198884	CaR1B-11	37℃-3hpt	22.69		Actin	37℃-3hpt	22.56	22.4575						37℃	23.86	20.7325	5.2225	3.1275	-2.095	4.27226	CaR1A	37℃	23.86		Actin	37℃	20.26	20.7325	45℃	4.6351	0.8783
37℃-3hpt	22.65	22.4575	-2.0975	0.1925	2.29	0.204476	CaR1B-11	37℃-3hpt	22.65		Actin	37℃-3hpt	22.26	22.4575						37℃	23.42	20.7325	5.2225	2.6875	-2.535	5.79577	CaR1A	37℃	23.42		Actin	37℃	20.51	20.7325
37℃-6hpt	24.27	22.6475	-2.0975	1.6225	3.72	0.0758872	CaR1B-11	37℃-6hpt	24.27		Actin	37℃-6hpt	22.38	22.6475						37℃	23.7	20.7325	5.2225	2.9675	-2.255	4.77334	CaR1A	37℃	23.7		Actin	37℃	21.27	20.7325
37℃-6hpt	25.18	22.6475	-2.0975	2.5325	4.63	0.040386	CaR1B-11	37℃-6hpt	25.18		Actin	37℃-6hpt	22.69	22.6475						37℃	23.88	20.7325	5.2225	3.1475	-2.075	4.21344	CaR1A	37℃	23.88		Actin	37℃	20.89	20.7325
37℃-6hpt	23.99	22.6475	-2.0975	1.3425	3.44	0.0921418	CaR1B-11	37℃-6hpt	23.99		Actin	37℃-6hpt	23.05	22.6475						45℃	29.15	20.91	5.2225	8.24	3.0175	0.123493	CaR1A	45℃	29.15		Actin	45℃	20.9	20.91
37℃-6hpt	25.64	22.6475	-2.0975	2.9925	5.09	0.0293601	CaR1B-11	37℃-6hpt	25.64		Actin	37℃-6hpt	22.47	22.6475						45℃	29.25	20.91	5.2225	8.34	3.1175	0.115223	CaR1A	45℃	29.25		Actin	45℃	20.98	20.91
28℃-1hpt	20.71	22.4975	-2.0975	-1.7875	0.31	0.806642	CaR1B-11	28℃-1hpt	20.71		Actin	28℃-1hpt	22.91	22.4975						45℃	29.59	20.91	5.2225	8.68	3.4575	0.0910309	CaR1A	45℃	29.59		Actin	45℃	20.98	20.91
28℃-1hpt	20.41	22.4975	-2.0975	-2.0875	0.01	0.993092	CaR1B-11	28℃-1hpt	20.41		Actin	28℃-1hpt	22.6	22.4975						45℃	28.57	20.91	5.2225	7.66	2.4375	0.184603	CaR1A	45℃	28.57		Actin	45℃	20.78	20.91
28℃-1hpt	21.13	22.4975	-2.0975	-1.3675	0.73	0.602904	CaR1B-11	28℃-1hpt	21.13		Actin	28℃-1hpt	22.08	22.4975
28℃-1hpt	21.12	22.4975	-2.0975	-1.3775	0.72	0.607097	CaR1B-11	28℃-1hpt	21.12		Actin	28℃-1hpt	22.4	22.4975						Sample	Ct	avg Ct(EF1α)	cf	dCt	ddCt	RQ	Primer:			25.94					5.1675
28℃-3hpt	20.98	22.435	-2.0975	-1.455	0.6425	0.640602	CaR1B-11	28℃-3hpt	20.98		Actin	28℃-3hpt	22.53	22.435						28℃	25.74	20.7725	5.1675	4.9675	-0.2	1.1487	CaR1B-12	28℃	25.74		Actin	28℃	21.03	20.7725
28℃-3hpt	20.4	22.435	-2.0975	-2.035	0.0625	0.957603	CaR1B-11	28℃-3hpt	20.4		Actin	28℃-3hpt	22.38	22.435						28℃	25.7	20.7725	5.1675	4.9275	-0.24	1.18099	CaR1B-12	28℃	25.7		Actin	28℃	20.85	20.7725
28℃-3hpt	20.29	22.435	-2.0975	-2.145	-0.0475	1.03347	CaR1B-11	28℃-3hpt	20.29		Actin	28℃-3hpt	22.49	22.435						28℃	26.19	20.7725	5.1675	5.4175	0.25	0.840896	CaR1B-12	28℃	26.19		Actin	28℃	20.98	20.7725
28℃-3hpt	20.53	22.435	-2.0975	-1.905	0.1925	0.875088	CaR1B-11	28℃-3hpt	20.53		Actin	28℃-3hpt	22.34	22.435						28℃	26.13	20.7725	5.1675	5.3575	0.19	0.876606	CaR1B-12	28℃	26.13		Actin	28℃	20.23	20.7725		37℃	28℃	45℃
28℃-6hpt	20.76	22.625	-2.0975	-1.865	0.2325	0.851159	CaR1B-11	28℃-6hpt	20.76		Actin	28℃-6hpt	22.23	22.625						37℃	23.5	20.7325	5.1675	2.7675	-2.4	5.27803	CaR1B-12	37℃	23.5		Actin	37℃	20.26	20.7325	37℃		0.0001	0.0001
28℃-6hpt	20.74	22.625	-2.0975	-1.885	0.2125	0.86304	CaR1B-11	28℃-6hpt	20.74		Actin	28℃-6hpt	22.36	22.625						37℃	23.68	20.7325	5.1675	2.9475	-2.22	4.65893	CaR1B-12	37℃	23.68		Actin	37℃	20.51	20.7325	28℃	3.5169		0.0077
28℃-6hpt	20.62	22.625	-2.0975	-2.005	0.0925	0.937896	CaR1B-11	28℃-6hpt	20.62		Actin	28℃-6hpt	22.81	22.625						37℃	23.94	20.7325	5.1675	3.2075	-1.96	3.89062	CaR1B-12	37℃	23.94		Actin	37℃	21.27	20.7325	45℃	4.377	0.8602
28℃-6hpt	20.42	22.625	-2.0975	-2.205	-0.1075	1.07736	CaR1B-11	28℃-6hpt	20.42		Actin	28℃-6hpt	23.1	22.625						37℃	23.8	20.7325	5.1675	3.0675	-2.1	4.28709	CaR1B-12	37℃	23.8		Actin	37℃	20.89	20.7325
																				45℃	28.71	20.91	5.1675	7.8	2.6325	0.161264	CaR1B-12	45℃	28.71		Actin	45℃	20.9	20.91
Sample	Ct	avg Ct(EF1α)	cf	dCt	ddCt	RQ	Primer:			21.29					-1.36	P value：				45℃	28.86	20.91	5.1675	7.95	2.7825	0.14534	CaR1B-12	45℃	28.86		Actin	45℃	20.98	20.91
37℃-1hpt	21.55	22.65	-1.36	-1.1	0.26	0.835088	CaR1A	37℃-1hpt	21.55		Actin	37℃-1hpt	22.61	22.65		1hpt	0.449157			45℃	28.62	20.91	5.1675	7.71	2.5425	0.171645	CaR1B-12	45℃	28.62		Actin	45℃	20.98	20.91
37℃-1hpt	21.08	22.65	-1.36	-1.57	-0.21	1.15669	CaR1A	37℃-1hpt	21.08		Actin	37℃-1hpt	22.81	22.65		3hpt	0.00726926			45℃	29.04	20.91	5.1675	8.13	2.9625	0.128292	CaR1B-12	45℃	29.04		Actin	45℃	20.78	20.91
37℃-1hpt	21.09	22.65	-1.36	-1.56	-0.2	1.1487	CaR1A	37℃-1hpt	21.09		Actin	37℃-1hpt	22.5	22.65		6hpt	0.000129056
37℃-1hpt	21.44	22.65	-1.36	-1.21	0.15	0.90125	CaR1A	37℃-1hpt	21.44		Actin	37℃-1hpt	22.68	22.65						Sample	Ct	avg Ct(EF1α)	cf	dCt	ddCt	RQ	Primer:			26.04					5.2675
37℃-3hpt	22.46	22.4575	-1.36	0.0025	1.3625	0.388908	CaR1A	37℃-3hpt	22.46		Actin	37℃-3hpt	22.62	22.4575						28℃	25.76	20.7725	5.2675	4.9875	-0.28	1.21419	CaR1A-6	28℃	25.76		Actin	28℃	21.03	20.7725
37℃-3hpt	22.75	22.4575	-1.36	0.2925	1.6525	0.318088	CaR1A	37℃-3hpt	22.75		Actin	37℃-3hpt	22.39	22.4575						28℃	26.4	20.7725	5.2675	5.6275	0.36	0.779165	CaR1A-6	28℃	26.4		Actin	28℃	20.85	20.7725
37℃-3hpt	22.03	22.4575	-1.36	-0.4275	0.9325	0.52395	CaR1A	37℃-3hpt	22.03		Actin	37℃-3hpt	22.56	22.4575						28℃	25.92	20.7725	5.2675	5.1475	-0.12	1.08673	CaR1A-6	28℃	25.92		Actin	28℃	20.98	20.7725		37℃	28℃	45℃
37℃-3hpt	22.43	22.4575	-1.36	-0.0275	1.3325	0.39708	CaR1A	37℃-3hpt	22.43		Actin	37℃-3hpt	22.26	22.4575						28℃	26.08	20.7725	5.2675	5.3075	0.04	0.972655	CaR1A-6	28℃	26.08		Actin	28℃	20.23	20.7725	37℃		0.0002	0.0001
37℃-6hpt	25.53	22.6475	-1.36	2.8825	4.2425	0.05283	CaR1A	37℃-6hpt	25.53		Actin	37℃-6hpt	22.38	22.6475						37℃	24.13	20.7325	5.2675	3.3975	-1.87	3.65533	CaR1A-6	37℃	24.13		Actin	37℃	20.26	20.7325	28℃	3.8051		0.2385
37℃-6hpt	26.08	22.6475	-1.36	3.4325	4.7925	0.0360839	CaR1A	37℃-6hpt	26.08		Actin	37℃-6hpt	22.69	22.6475						37℃	23.98	20.7325	5.2675	3.2475	-2.02	4.05584	CaR1A-6	37℃	23.98		Actin	37℃	20.51	20.7325	45℃	4.6022	0.7971
37℃-6hpt	25.3	22.6475	-1.36	2.6525	4.0125	0.0619608	CaR1A	37℃-6hpt	25.3		Actin	37℃-6hpt	23.05	22.6475						37℃	23.83	20.7325	5.2675	3.0975	-2.17	4.50023	CaR1A-6	37℃	23.83		Actin	37℃	21.27	20.7325
37℃-6hpt	25.68	22.6475	-1.36	3.0325	4.3925	0.047613	CaR1A	37℃-6hpt	25.68		Actin	37℃-6hpt	22.47	22.6475						37℃	23.18	20.7325	5.2675	2.4475	-2.82	7.06162	CaR1A-6	37℃	23.18		Actin	37℃	20.89	20.7325
28℃-1hpt	21.11	22.4975	-1.36	-1.3875	-0.0275	1.01924	CaR1A	28℃-1hpt	21.11		Actin	28℃-1hpt	22.91	22.4975						45℃	28.11	20.91	5.2675	7.2	1.9325	0.261975	CaR1A-6	45℃	28.11		Actin	45℃	20.9	20.91
28℃-1hpt	21.31	22.4975	-1.36	-1.1875	0.1725	0.887304	CaR1A	28℃-1hpt	21.31		Actin	28℃-1hpt	22.6	22.4975						45℃	28.77	20.91	5.2675	7.86	2.5925	0.165798	CaR1A-6	45℃	28.77		Actin	45℃	20.98	20.91
28℃-1hpt	21.21	22.4975	-1.36	-1.2875	0.0725	0.950989	CaR1A	28℃-1hpt	21.21		Actin	28℃-1hpt	22.08	22.4975						45℃	28.31	20.91	5.2675	7.4	2.1325	0.228062	CaR1A-6	45℃	28.31		Actin	45℃	20.98	20.91
28℃-1hpt	21.5	22.4975	-1.36	-0.9975	0.3625	0.777816	CaR1A	28℃-1hpt	21.5		Actin	28℃-1hpt	22.4	22.4975						45℃	28.44	20.91	5.2675	7.53	2.2625	0.208411	CaR1A-6	45℃	28.44		Actin	45℃	20.78	20.91
28℃-3hpt	21.57	22.435	-1.36	-0.865	0.495	0.709562	CaR1A	28℃-3hpt	21.57		Actin	28℃-3hpt	22.53	22.435
28℃-3hpt	21.55	22.435	-1.36	-0.885	0.475	0.719467	CaR1A	28℃-3hpt	21.55		Actin	28℃-3hpt	22.38	22.435						Sample	Ct	avg Ct(EF1α)	cf	dCt	ddCt	RQ	Primer:			25.84					5.0675
28℃-3hpt	21.42	22.435	-1.36	-1.015	0.345	0.787308	CaR1A	28℃-3hpt	21.42		Actin	28℃-3hpt	22.49	22.435						28℃	25.9	20.7725	5.0675	5.1275	0.06	0.959264	CaR1B-16	28℃	25.9		Actin	28℃	21.03	20.7725
28℃-3hpt	21.61	22.435	-1.36	-0.825	0.535	0.690159	CaR1A	28℃-3hpt	21.61		Actin	28℃-3hpt	22.34	22.435						28℃	25.91	20.7725	5.0675	5.1375	0.07	0.952638	CaR1B-16	28℃	25.91		Actin	28℃	20.85	20.7725		37℃	28℃	45℃
28℃-6hpt	21.49	22.625	-1.36	-1.135	0.225	0.855595	CaR1A	28℃-6hpt	21.49		Actin	28℃-6hpt	22.23	22.625						28℃	25.86	20.7725	5.0675	5.0875	0.02	0.986233	CaR1B-16	28℃	25.86		Actin	28℃	20.98	20.7725	37℃		0.0001	0.0001
28℃-6hpt	21.35	22.625	-1.36	-1.275	0.085	0.942785	CaR1A	28℃-6hpt	21.35		Actin	28℃-6hpt	22.36	22.625						28℃	25.69	20.7725	5.0675	4.9175	-0.15	1.10957	CaR1B-16	28℃	25.69		Actin	28℃	20.23	20.7725	28℃	4.4292		0.2281
28℃-6hpt	21.17	22.625	-1.36	-1.455	-0.095	1.06807	CaR1A	28℃-6hpt	21.17		Actin	28℃-6hpt	22.81	22.625						37℃	24.03	20.7325	5.0675	3.2975	-1.77	3.41054	CaR1B-16	37℃	24.03		Actin	37℃	20.26	20.7325	45℃	5.2689	0.8397
28℃-6hpt	22.11	22.625	-1.36	-0.515	0.845	0.556711	CaR1A	28℃-6hpt	22.11		Actin	28℃-6hpt	23.1	22.625						37℃	22.94	20.7325	5.0675	2.2075	-2.86	7.26015	CaR1B-16	37℃	22.94		Actin	37℃	20.51	20.7325
																				37℃	23.27	20.7325	5.0675	2.5375	-2.53	5.77572	CaR1B-16	37℃	23.27		Actin	37℃	21.27	20.7325
Sample	Ct	avg Ct(EF1α)	cf	dCt	ddCt	RQ	Primer:			21.4					-1.25	P value：				37℃	23.4	20.7325	5.0675	2.6675	-2.4	5.27803	CaR1B-16	37℃	23.4		Actin	37℃	20.89	20.7325
37℃-1hpt	21.48	22.65	-1.25	-1.17	0.08	0.946058	CaR1B-12	37℃-1hpt	21.48		Actin	37℃-1hpt	22.61	22.65		1hpt	0.692381			45℃	28.39	20.91	5.0675	7.48	2.4125	0.18783	CaR1B-16	45℃	28.39		Actin	45℃	20.9	20.91
37℃-1hpt	20.95	22.65	-1.25	-1.7	-0.45	1.36604	CaR1B-12	37℃-1hpt	20.95		Actin	37℃-1hpt	22.81	22.65		3hpt	0.0375096			45℃	28.65	20.91	5.0675	7.74	2.6725	0.156855	CaR1B-16	45℃	28.65		Actin	45℃	20.98	20.91
37℃-1hpt	21.84	22.65	-1.25	-0.81	0.44	0.737135	CaR1B-12	37℃-1hpt	21.84		Actin	37℃-1hpt	22.5	22.65		6hpt	0.00316073			45℃	28.73	20.91	5.0675	7.82	2.7525	0.148394	CaR1B-16	45℃	28.73		Actin	45℃	20.98	20.91
37℃-1hpt	21.33	22.65	-1.25	-1.32	-0.07	1.04972	CaR1B-12	37℃-1hpt	21.33		Actin	37℃-1hpt	22.68	22.65						45℃	28.66	20.91	5.0675	7.75	2.6825	0.155771	CaR1B-16	45℃	28.66		Actin	45℃	20.78	20.91
37℃-3hpt	21.95	22.4575	-1.25	-0.5075	0.7425	0.597703	CaR1B-12	37℃-3hpt	21.95		Actin	37℃-3hpt	22.62	22.4575
37℃-3hpt	23.03	22.4575	-1.25	0.5725	1.8225	0.282731	CaR1B-12	37℃-3hpt	23.03		Actin	37℃-3hpt	22.39	22.4575
37℃-3hpt	22.24	22.4575	-1.25	-0.2175	1.0325	0.488862	CaR1B-12	37℃-3hpt	22.24		Actin	37℃-3hpt	22.56	22.4575
37℃-3hpt	22.32	22.4575	-1.25	-0.1375	1.1125	0.462492	CaR1B-12	37℃-3hpt	22.32		Actin	37℃-3hpt	22.26	22.4575
37℃-6hpt	25.18	22.6475	-1.25	2.5325	3.7825	0.0726698	CaR1B-12	37℃-6hpt	25.18		Actin	37℃-6hpt	22.38	22.6475
37℃-6hpt	25.37	22.6475	-1.25	2.7225	3.9725	0.0637028	CaR1B-12	37℃-6hpt	25.37		Actin	37℃-6hpt	22.69	22.6475
37℃-6hpt	25.64	22.6475	-1.25	2.9925	4.2425	0.05283	CaR1B-12	37℃-6hpt	25.64		Actin	37℃-6hpt	23.05	22.6475
37℃-6hpt	24.87	22.6475	-1.25	2.2225	3.4725	0.0900893	CaR1B-12	37℃-6hpt	24.87		Actin	37℃-6hpt	22.47	22.6475
28℃-1hpt	21.63	22.4975	-1.25	-0.8675	0.3825	0.767107	CaR1B-12	28℃-1hpt	21.63		Actin	28℃-1hpt	22.91	22.4975
28℃-1hpt	21.12	22.4975	-1.25	-1.3775	-0.1275	1.0924	CaR1B-12	28℃-1hpt	21.12		Actin	28℃-1hpt	22.6	22.4975
28℃-1hpt	21.36	22.4975	-1.25	-1.1375	0.1125	0.924984	CaR1B-12	28℃-1hpt	21.36		Actin	28℃-1hpt	22.08	22.4975
28℃-1hpt	20.9	22.4975	-1.25	-1.5975	-0.3475	1.27235	CaR1B-12	28℃-1hpt	20.9		Actin	28℃-1hpt	22.4	22.4975
28℃-3hpt	21.42	22.435	-1.25	-1.015	0.235	0.849685	CaR1B-12	28℃-3hpt	21.42		Actin	28℃-3hpt	22.53	22.435
28℃-3hpt	21.32	22.435	-1.25	-1.115	0.135	0.91067	CaR1B-12	28℃-3hpt	21.32		Actin	28℃-3hpt	22.38	22.435
28℃-3hpt	21.75	22.435	-1.25	-0.685	0.565	0.675955	CaR1B-12	28℃-3hpt	21.75		Actin	28℃-3hpt	22.49	22.435
28℃-3hpt	21.3	22.435	-1.25	-1.135	0.115	0.923382	CaR1B-12	28℃-3hpt	21.3		Actin	28℃-3hpt	22.34	22.435
28℃-6hpt	21.07	22.625	-1.25	-1.555	-0.305	1.23542	CaR1B-12	28℃-6hpt	21.07		Actin	28℃-6hpt	22.23	22.625
28℃-6hpt	21.55	22.625	-1.25	-1.075	0.175	0.885768	CaR1B-12	28℃-6hpt	21.55		Actin	28℃-6hpt	22.36	22.625
28℃-6hpt	20.78	22.625	-1.25	-1.845	-0.595	1.51047	CaR1B-12	28℃-6hpt	20.78		Actin	28℃-6hpt	22.81	22.625
28℃-6hpt	21.93	22.625	-1.25	-0.695	0.555	0.680657	CaR1B-12	28℃-6hpt	21.93		Actin	28℃-6hpt	23.1	22.625
Sample	Ct	avg Ct(EF1α)	cf	dCt	ddCt	RQ	Primer:			20.9775					-1.6725	P value：
37℃-1hpt	20.81	22.65	-1.6725	-1.84	-0.1675	1.12311	CaR1A-6	37℃-1hpt	20.81		Actin	37℃-1hpt	22.61	22.65		1hpt	0.188894
37℃-1hpt	21.27	22.65	-1.6725	-1.38	0.2925	0.816486	CaR1A-6	37℃-1hpt	21.27		Actin	37℃-1hpt	22.81	22.65		3hpt	0.000114246
37℃-1hpt	20.77	22.65	-1.6725	-1.88	-0.2075	1.15469	CaR1A-6	37℃-1hpt	20.77		Actin	37℃-1hpt	22.5	22.65		6hpt	0.000586058
37℃-1hpt	21.06	22.65	-1.6725	-1.59	0.0825	0.94442	CaR1A-6	37℃-1hpt	21.06		Actin	37℃-1hpt	22.68	22.65
37℃-3hpt	25.46	22.4575	-1.6725	3.0025	4.675	0.0391458	CaR1A-6	37℃-3hpt	25.46		Actin	37℃-3hpt	22.62	22.4575
37℃-3hpt	25.42	22.4575	-1.6725	2.9625	4.635	0.0402463	CaR1A-6	37℃-3hpt	25.42		Actin	37℃-3hpt	22.39	22.4575
37℃-3hpt	25.4	22.4575	-1.6725	2.9425	4.615	0.0408081	CaR1A-6	37℃-3hpt	25.4		Actin	37℃-3hpt	22.56	22.4575
37℃-3hpt	24.88	22.4575	-1.6725	2.4225	4.095	0.058517	CaR1A-6	37℃-3hpt	24.88		Actin	37℃-3hpt	22.26	22.4575
37℃-6hpt	27.16	22.6475	-1.6725	4.5125	6.185	0.0137445	CaR1A-6	37℃-6hpt	27.16		Actin	37℃-6hpt	22.38	22.6475
37℃-6hpt	27.5	22.6475	-1.6725	4.8525	6.525	0.0108587	CaR1A-6	37℃-6hpt	27.5		Actin	37℃-6hpt	22.69	22.6475
37℃-6hpt	27.47	22.6475	-1.6725	4.8225	6.495	0.0110869	CaR1A-6	37℃-6hpt	27.47		Actin	37℃-6hpt	23.05	22.6475
37℃-6hpt	26.91	22.6475	-1.6725	4.2625	5.935	0.0163451	CaR1A-6	37℃-6hpt	26.91		Actin	37℃-6hpt	22.47	22.6475
28℃-1hpt	20.84	22.4975	-1.6725	-1.6575	0.015	0.989657	CaR1A-6	28℃-1hpt	20.84		Actin	28℃-1hpt	22.91	22.4975
28℃-1hpt	21.26	22.4975	-1.6725	-1.2375	0.435	0.739694	CaR1A-6	28℃-1hpt	21.26		Actin	28℃-1hpt	22.6	22.4975
28℃-1hpt	21.36	22.4975	-1.6725	-1.1375	0.535	0.690159	CaR1A-6	28℃-1hpt	21.36		Actin	28℃-1hpt	22.08	22.4975
28℃-1hpt	20.99	22.4975	-1.6725	-1.5075	0.165	0.891929	CaR1A-6	28℃-1hpt	20.99		Actin	28℃-1hpt	22.4	22.4975
28℃-3hpt	21.03	22.435	-1.6725	-1.405	0.2675	0.830758	CaR1A-6	28℃-3hpt	21.03		Actin	28℃-3hpt	22.53	22.435
28℃-3hpt	21.33	22.435	-1.6725	-1.105	0.5675	0.674785	CaR1A-6	28℃-3hpt	21.33		Actin	28℃-3hpt	22.38	22.435
28℃-3hpt	21.07	22.435	-1.6725	-1.365	0.3075	0.808041	CaR1A-6	28℃-3hpt	21.07		Actin	28℃-3hpt	22.49	22.435
28℃-3hpt	21.21	22.435	-1.6725	-1.225	0.4475	0.733312	CaR1A-6	28℃-3hpt	21.21		Actin	28℃-3hpt	22.34	22.435
28℃-6hpt	20.77	22.625	-1.6725	-1.855	-0.1825	1.13485	CaR1A-6	28℃-6hpt	20.77		Actin	28℃-6hpt	22.23	22.625
28℃-6hpt	21.01	22.625	-1.6725	-1.615	0.0575	0.960928	CaR1A-6	28℃-6hpt	21.01		Actin	28℃-6hpt	22.36	22.625
28℃-6hpt	20.51	22.625	-1.6725	-2.115	-0.4425	1.35896	CaR1A-6	28℃-6hpt	20.51		Actin	28℃-6hpt	22.81	22.625
28℃-6hpt	20.87	22.625	-1.6725	-1.755	-0.0825	1.05885	CaR1A-6	28℃-6hpt	20.87		Actin	28℃-6hpt	23.1	22.625
Sample	Ct	avg Ct(EF1α)	cf	dCt	ddCt	RQ	Primer:			20.9575					-1.6925	P value：
37℃-1hpt	20.64	22.65	-1.6925	-2.01	-0.3175	1.24617	CaR1B-16	37℃-1hpt	20.64		Actin	37℃-1hpt	22.61	22.65		1hpt	0.515945
37℃-1hpt	20.99	22.65	-1.6925	-1.66	0.0325	0.977725	CaR1B-16	37℃-1hpt	20.99		Actin	37℃-1hpt	22.81	22.65		3hpt	0.000285421
37℃-1hpt	21.06	22.65	-1.6925	-1.59	0.1025	0.931418	CaR1B-16	37℃-1hpt	21.06		Actin	37℃-1hpt	22.5	22.65		6hpt	0.000228528
37℃-1hpt	21.14	22.65	-1.6925	-1.51	0.1825	0.881175	CaR1B-16	37℃-1hpt	21.14		Actin	37℃-1hpt	22.68	22.65
37℃-3hpt	26.15	22.4575	-1.6925	3.6925	5.385	0.0239306	CaR1B-16	37℃-3hpt	26.15		Actin	37℃-3hpt	22.62	22.4575
37℃-3hpt	25.26	22.4575	-1.6925	2.8025	4.495	0.0443476	CaR1B-16	37℃-3hpt	25.26		Actin	37℃-3hpt	22.39	22.4575
37℃-3hpt	25.15	22.4575	-1.6925	2.6925	4.385	0.0478612	CaR1B-16	37℃-3hpt	25.15		Actin	37℃-3hpt	22.56	22.4575
37℃-3hpt	25.15	22.4575	-1.6925	2.6925	4.385	0.0478612	CaR1B-16	37℃-3hpt	25.15		Actin	37℃-3hpt	22.26	22.4575
37℃-6hpt	27.6	22.6475	-1.6925	4.9525	6.645	0.00999207	CaR1B-16	37℃-6hpt	27.6		Actin	37℃-6hpt	22.38	22.6475
37℃-6hpt	27.21	22.6475	-1.6925	4.5625	6.255	0.0130935	CaR1B-16	37℃-6hpt	27.21		Actin	37℃-6hpt	22.69	22.6475
37℃-6hpt	29.82	22.6475	-1.6925	7.1725	8.865	0.00214471	CaR1B-16	37℃-6hpt	29.82		Actin	37℃-6hpt	23.05	22.6475
37℃-6hpt	28.27	22.6475	-1.6925	5.6225	7.315	0.00628009	CaR1B-16	37℃-6hpt	28.27		Actin	37℃-6hpt	22.47	22.6475
28℃-1hpt	20.58	22.4975	-1.6925	-1.9175	-0.225	1.16878	CaR1B-16	28℃-1hpt	20.58		Actin	28℃-1hpt	22.91	22.4975
28℃-1hpt	21.13	22.4975	-1.6925	-1.3675	0.325	0.798298	CaR1B-16	28℃-1hpt	21.13		Actin	28℃-1hpt	22.6	22.4975
28℃-1hpt	21.01	22.4975	-1.6925	-1.4875	0.205	0.867539	CaR1B-16	28℃-1hpt	21.01		Actin	28℃-1hpt	22.08	22.4975
28℃-1hpt	20.95	22.4975	-1.6925	-1.5475	0.145	0.904379	CaR1B-16	28℃-1hpt	20.95		Actin	28℃-1hpt	22.4	22.4975
28℃-3hpt	20.81	22.435	-1.6925	-1.625	0.0675	0.95429	CaR1B-16	28℃-3hpt	20.81		Actin	28℃-3hpt	22.53	22.435
28℃-3hpt	20.77	22.435	-1.6925	-1.665	0.0275	0.981119	CaR1B-16	28℃-3hpt	20.77		Actin	28℃-3hpt	22.38	22.435
28℃-3hpt	21.15	22.435	-1.6925	-1.285	0.4075	0.753929	CaR1B-16	28℃-3hpt	21.15		Actin	28℃-3hpt	22.49	22.435
28℃-3hpt	20.68	22.435	-1.6925	-1.755	-0.0625	1.04427	CaR1B-16	28℃-3hpt	20.68		Actin	28℃-3hpt	22.34	22.435
28℃-6hpt	20.76	22.625	-1.6925	-1.865	-0.1725	1.12701	CaR1B-16	28℃-6hpt	20.76		Actin	28℃-6hpt	22.23	22.625
28℃-6hpt	21.01	22.625	-1.6925	-1.615	0.0775	0.947698	CaR1B-16	28℃-6hpt	21.01		Actin	28℃-6hpt	22.36	22.625
28℃-6hpt	21.14	22.625	-1.6925	-1.485	0.2075	0.866037	CaR1B-16	28℃-6hpt	21.14		Actin	28℃-6hpt	22.81	22.625
28℃-6hpt	21	22.625	-1.6925	-1.625	0.0675	0.95429	CaR1B-16	28℃-6hpt	21		Actin	28℃-6hpt	23.1	22.625
FIG 5g
Sample	Ct	avg Ct(EF1α)	cf	dCt	ddCt	RQ	Primer:			26.6225					3.9725	P value：			Sample	Ct	avg Ct(EF1α)	cf	dCt	ddCt	RQ	Primer:			28.4925					7.72
37℃-1hpt	26.57	22.65	3.9725	3.92	-0.0525	1.03706	CaHSP17.4B	37℃-1hpt	26.57		Actin	37℃-1hpt	22.61	22.65		1hpt	0.269819		28℃	28.57	20.7725	7.72	7.7975	0.0775	0.947698	CaHSP17.4B	28℃	28.57		Actin	28℃	21.03	20.7725
37℃-1hpt	26.75	22.65	3.9725	4.1	0.1275	0.915416	CaHSP17.4B	37℃-1hpt	26.75		Actin	37℃-1hpt	22.81	22.65		3hpt	0.0266872		28℃	28.35	20.7725	7.72	7.5775	-0.1425	1.10382	CaHSP17.4B	28℃	28.35		Actin	28℃	20.85	20.7725		45℃	37℃	28℃
37℃-1hpt	26.45	22.65	3.9725	3.8	-0.1725	1.12701	CaHSP17.4B	37℃-1hpt	26.45		Actin	37℃-1hpt	22.5	22.65		6hpt	0.000173082		28℃	28.51	20.7725	7.72	7.7375	0.0175	0.987943	CaHSP17.4B	28℃	28.51		Actin	28℃	20.98	20.7725	45℃		0.0001	0.0001
37℃-1hpt	26.72	22.65	3.9725	4.07	0.0975	0.934651	CaHSP17.4B	37℃-1hpt	26.72		Actin	37℃-1hpt	22.68	22.65					28℃	28.54	20.7725	7.72	7.7675	0.0475	0.967612	CaHSP17.4B	28℃	28.54		Actin	28℃	20.23	20.7725	37℃	21.7547		0.0622
37℃-3hpt	25.53	22.4575	3.9725	3.0725	-0.9	1.86607	CaHSP17.4B	37℃-3hpt	25.53		Actin	37℃-3hpt	22.62	22.4575					37℃	25.86	20.7325	7.72	5.1275	-2.5925	6.03143	CaHSP17.4B	37℃	25.86		Actin	37℃	20.26	20.7325	28℃	27.8407	6.0861
37℃-3hpt	25.56	22.4575	3.9725	3.1025	-0.87	1.82766	CaHSP17.4B	37℃-3hpt	25.56		Actin	37℃-3hpt	22.39	22.4575					37℃	25.56	20.7325	7.72	4.8275	-2.8925	7.42556	CaHSP17.4B	37℃	25.56		Actin	37℃	20.51	20.7325
37℃-3hpt	25.83	22.4575	3.9725	3.3725	-0.6	1.51572	CaHSP17.4B	37℃-3hpt	25.83		Actin	37℃-3hpt	22.56	22.4575					37℃	25.67	20.7325	7.72	4.9375	-2.7825	6.88044	CaHSP17.4B	37℃	25.67		Actin	37℃	21.27	20.7325
37℃-3hpt	25.43	22.4575	3.9725	2.9725	-1	2	CaHSP17.4B	37℃-3hpt	25.43		Actin	37℃-3hpt	22.26	22.4575					37℃	25.45	20.7325	7.72	4.7175	-3.0025	8.01387	CaHSP17.4B	37℃	25.45		Actin	37℃	20.89	20.7325
37℃-6hpt	25.12	22.6475	3.9725	2.4725	-1.5	2.82843	CaHSP17.4B	37℃-6hpt	25.12		Actin	37℃-6hpt	22.38	22.6475					45℃	23.65	20.91	7.72	2.74	-4.98	31.5594	CaHSP17.4B	45℃	23.65		Actin	45℃	20.9	20.91
37℃-6hpt	24.92	22.6475	3.9725	2.2725	-1.7	3.24901	CaHSP17.4B	37℃-6hpt	24.92		Actin	37℃-6hpt	22.69	22.6475					45℃	23.46	20.91	7.72	2.55	-5.17	36.0019	CaHSP17.4B	45℃	23.46		Actin	45℃	20.98	20.91
37℃-6hpt	25.11	22.6475	3.9725	2.4625	-1.51	2.8481	CaHSP17.4B	37℃-6hpt	25.11		Actin	37℃-6hpt	23.05	22.6475					45℃	23.81	20.91	7.72	2.9	-4.82	28.2465	CaHSP17.4B	45℃	23.81		Actin	45℃	20.98	20.91
37℃-6hpt	25.08	22.6475	3.9725	2.4325	-1.54	2.90795	CaHSP17.4B	37℃-6hpt	25.08		Actin	37℃-6hpt	22.47	22.6475					45℃	24.34	20.91	7.72	3.43	-4.29	19.5622	CaHSP17.4B	45℃	24.34		Actin	45℃	20.78	20.91
28℃-1hpt	27.01	22.4975	3.9725	4.5125	0.54	0.687771	CaHSP17.4B	28℃-1hpt	27.01		Actin	28℃-1hpt	22.91	22.4975
28℃-1hpt	26.48	22.4975	3.9725	3.9825	0.01	0.993092	CaHSP17.4B	28℃-1hpt	26.48		Actin	28℃-1hpt	22.6	22.4975					Sample	Ct	avg Ct(EF1α)	cf	dCt	ddCt	RQ	Primer:			28.41					7.6375
28℃-1hpt	26.53	22.4975	3.9725	4.0325	0.06	0.959264	CaHSP17.4B	28℃-1hpt	26.53		Actin	28℃-1hpt	22.08	22.4975					28℃	28.62	20.7725	7.6375	7.8475	0.21	0.864537	CaHSP70	28℃	28.62		Actin	28℃	21.03	20.7725
28℃-1hpt	26.37	22.4975	3.9725	3.8725	-0.1	1.07177	CaHSP17.4B	28℃-1hpt	26.37		Actin	28℃-1hpt	22.4	22.4975					28℃	28.58	20.7725	7.6375	7.8075	0.17	0.888843	CaHSP70	28℃	28.58		Actin	28℃	20.85	20.7725		45℃	37℃	28℃
28℃-3hpt	26.54	22.435	3.9725	4.105	0.1325	0.912249	CaHSP17.4B	28℃-3hpt	26.54		Actin	28℃-3hpt	22.53	22.435					28℃	27.98	20.7725	7.6375	7.2075	-0.43	1.34723	CaHSP70	28℃	27.98		Actin	28℃	20.98	20.7725	45℃		0.0001	0.0001
28℃-3hpt	25.94	22.435	3.9725	3.505	-0.4675	1.38271	CaHSP17.4B	28℃-3hpt	25.94		Actin	28℃-3hpt	22.38	22.435					28℃	28.46	20.7725	7.6375	7.6875	0.05	0.965936	CaHSP70	28℃	28.46		Actin	28℃	20.23	20.7725	37℃	14.1674		0.0161
28℃-3hpt	26.63	22.435	3.9725	4.195	0.2225	0.857079	CaHSP17.4B	28℃-3hpt	26.63		Actin	28℃-3hpt	22.49	22.435					37℃	26.21	20.7325	7.6375	5.4775	-2.16	4.46915	CaHSP70	37℃	26.21		Actin	37℃	20.26	20.7325	28℃	20.107	5.9397
28℃-3hpt	26.41	22.435	3.9725	3.975	0.0025	0.998269	CaHSP17.4B	28℃-3hpt	26.41		Actin	28℃-3hpt	22.34	22.435					37℃	25.59	20.7325	7.6375	4.8575	-2.78	6.86852	CaHSP70	37℃	25.59		Actin	37℃	20.51	20.7325
28℃-6hpt	26.5	22.625	3.9725	3.875	-0.0975	1.06992	CaHSP17.4B	28℃-6hpt	26.5		Actin	28℃-6hpt	22.23	22.625					37℃	25.09	20.7325	7.6375	4.3575	-3.28	9.71356	CaHSP70	37℃	25.09		Actin	37℃	21.27	20.7325
28℃-6hpt	26.41	22.625	3.9725	3.785	-0.1875	1.13879	CaHSP17.4B	28℃-6hpt	26.41		Actin	28℃-6hpt	22.36	22.625					37℃	25.61	20.7325	7.6375	4.8775	-2.76	6.77396	CaHSP70	37℃	25.61		Actin	37℃	20.89	20.7325
28℃-6hpt	26.53	22.625	3.9725	3.905	-0.0675	1.0479	CaHSP17.4B	28℃-6hpt	26.53		Actin	28℃-6hpt	22.81	22.625					45℃	24.09	20.91	7.6375	3.18	-4.4575	21.9706	CaHSP70	45℃	24.09		Actin	45℃	20.9	20.91
28℃-6hpt	26.45	22.625	3.9725	3.825	-0.1475	1.10765	CaHSP17.4B	28℃-6hpt	26.45		Actin	28℃-6hpt	23.1	22.625					45℃	24.29	20.91	7.6375	3.38	-4.2575	19.1265	CaHSP70	45℃	24.29		Actin	45℃	20.98	20.91
																			45℃	24.5	20.91	7.6375	3.59	-4.0475	16.5356	CaHSP70	45℃	24.5		Actin	45℃	20.98	20.91
Sample	Ct	avg Ct(EF1α)	cf	dCt	ddCt	RQ	Primer:			26.46					3.81	P value：			45℃	23.8	20.91	7.6375	2.89	-4.7475	26.8621	CaHSP70	45℃	23.8		Actin	45℃	20.78	20.91
37℃-1hpt	26.43	22.65	3.81	3.78	-0.03	1.02101	CaHSP70	37℃-1hpt	26.43		Actin	37℃-1hpt	22.61	22.65		1hpt	0.176824
37℃-1hpt	26.3	22.65	3.81	3.65	-0.16	1.11729	CaHSP70	37℃-1hpt	26.3		Actin	37℃-1hpt	22.81	22.65		3hpt	0.105255		Sample	Ct	avg Ct(EF1α)	cf	dCt	ddCt	RQ	Primer:			28.8525					8.08
37℃-1hpt	26.71	22.65	3.81	4.06	0.25	0.840896	CaHSP70	37℃-1hpt	26.71		Actin	37℃-1hpt	22.5	22.65		6hpt	0.000133759		28℃	29.02	20.7725	8.08	8.2475	0.1675	0.890384	CaHSP18.2	28℃	29.02		Actin	28℃	21.03	20.7725
37℃-1hpt	26.4	22.65	3.81	3.75	-0.06	1.04247	CaHSP70	37℃-1hpt	26.4		Actin	37℃-1hpt	22.68	22.65					28℃	28.7	20.7725	8.08	7.9275	-0.1525	1.11149	CaHSP18.2	28℃	28.7		Actin	28℃	20.85	20.7725		45℃	37℃	28℃
37℃-3hpt	25.67	22.4575	3.81	3.2125	-0.5975	1.51309	CaHSP70	37℃-3hpt	25.67		Actin	37℃-3hpt	22.62	22.4575					28℃	28.96	20.7725	8.08	8.1875	0.1075	0.928195	CaHSP18.2	28℃	28.96		Actin	28℃	20.98	20.7725	45℃		0.0001	0.0001
37℃-3hpt	25.71	22.4575	3.81	3.2525	-0.5575	1.47172	CaHSP70	37℃-3hpt	25.71		Actin	37℃-3hpt	22.39	22.4575					28℃	28.73	20.7725	8.08	7.9575	-0.1225	1.08862	CaHSP18.2	28℃	28.73		Actin	28℃	20.23	20.7725	37℃	21.8473		0.0189
37℃-3hpt	25.96	22.4575	3.81	3.5025	-0.3075	1.23756	CaHSP70	37℃-3hpt	25.96		Actin	37℃-3hpt	22.56	22.4575					37℃	26.43	20.7325	8.08	5.6975	-2.3825	5.2144	CaHSP18.2	37℃	26.43		Actin	37℃	20.26	20.7325	28℃	25.7597	3.9124
37℃-3hpt	24.97	22.4575	3.81	2.5125	-1.2975	2.45803	CaHSP70	37℃-3hpt	24.97		Actin	37℃-3hpt	22.26	22.4575					37℃	27.12	20.7325	8.08	6.3875	-1.6925	3.23216	CaHSP18.2	37℃	27.12		Actin	37℃	20.51	20.7325
37℃-6hpt	24.65	22.6475	3.81	2.0025	-1.8075	3.50035	CaHSP70	37℃-6hpt	24.65		Actin	37℃-6hpt	22.38	22.6475					37℃	26.28	20.7325	8.08	5.5475	-2.5325	5.78573	CaHSP18.2	37℃	26.28		Actin	37℃	21.27	20.7325
37℃-6hpt	24.45	22.6475	3.81	1.8025	-2.0075	4.02085	CaHSP70	37℃-6hpt	24.45		Actin	37℃-6hpt	22.69	22.6475					37℃	26.37	20.7325	8.08	5.6375	-2.4425	5.43583	CaHSP18.2	37℃	26.37		Actin	37℃	20.89	20.7325
37℃-6hpt	24.66	22.6475	3.81	2.0125	-1.7975	3.47617	CaHSP70	37℃-6hpt	24.66		Actin	37℃-6hpt	23.05	22.6475					45℃	24.03	20.91	8.08	3.12	-4.96	31.125	CaHSP18.2	45℃	24.03		Actin	45℃	20.9	20.91
37℃-6hpt	24.44	22.6475	3.81	1.7925	-2.0175	4.04882	CaHSP70	37℃-6hpt	24.44		Actin	37℃-6hpt	22.47	22.6475					45℃	24.32	20.91	8.08	3.41	-4.67	25.4572	CaHSP18.2	45℃	24.32		Actin	45℃	20.98	20.91
28℃-1hpt	26.42	22.4975	3.81	3.9225	0.1125	0.924984	CaHSP70	28℃-1hpt	26.42		Actin	28℃-1hpt	22.91	22.4975					45℃	24.25	20.91	8.08	3.34	-4.74	26.7228	CaHSP18.2	45℃	24.25		Actin	45℃	20.98	20.91
28℃-1hpt	26.95	22.4975	3.81	4.4525	0.6425	0.640602	CaHSP70	28℃-1hpt	26.95		Actin	28℃-1hpt	22.6	22.4975					45℃	24.42	20.91	8.08	3.51	-4.57	23.7524	CaHSP18.2	45℃	24.42		Actin	45℃	20.78	20.91
28℃-1hpt	26.56	22.4975	3.81	4.0625	0.2525	0.839441	CaHSP70	28℃-1hpt	26.56		Actin	28℃-1hpt	22.08	22.4975
28℃-1hpt	26.27	22.4975	3.81	3.7725	-0.0375	1.02633	CaHSP70	28℃-1hpt	26.27		Actin	28℃-1hpt	22.4	22.4975					Sample	Ct	avg Ct(EF1α)	cf	dCt	ddCt	RQ	Primer:			28.9025					8.13
28℃-3hpt	26.61	22.435	3.81	4.175	0.365	0.776469	CaHSP70	28℃-3hpt	26.61		Actin	28℃-3hpt	22.53	22.435					28℃	28.93	20.7725	8.13	8.1575	0.0275	0.981119	CaHSP70-15	28℃	28.93		Actin	28℃	21.03	20.7725
28℃-3hpt	25.83	22.435	3.81	3.395	-0.415	1.3333	CaHSP70	28℃-3hpt	25.83		Actin	28℃-3hpt	22.38	22.435					28℃	29.16	20.7725	8.13	8.3875	0.2575	0.836536	CaHSP70-15	28℃	29.16		Actin	28℃	20.85	20.7725
28℃-3hpt	27.17	22.435	3.81	4.735	0.925	0.526681	CaHSP70	28℃-3hpt	27.17		Actin	28℃-3hpt	22.49	22.435					28℃	28.77	20.7725	8.13	7.9975	-0.1325	1.09619	CaHSP70-15	28℃	28.77		Actin	28℃	20.98	20.7725		45℃	37℃	28℃
28℃-3hpt	26.23	22.435	3.81	3.795	-0.015	1.01045	CaHSP70	28℃-3hpt	26.23		Actin	28℃-3hpt	22.34	22.435					28℃	28.75	20.7725	8.13	7.9775	-0.1525	1.11149	CaHSP70-15	28℃	28.75		Actin	28℃	20.23	20.7725	45℃		0.0001	0.0001
28℃-6hpt	26.28	22.625	3.81	3.655	-0.155	1.11342	CaHSP70	28℃-6hpt	26.28		Actin	28℃-6hpt	22.23	22.625					37℃	26.14	20.7325	8.13	5.4075	-2.7225	6.60016	CaHSP70-15	37℃	26.14		Actin	37℃	20.26	20.7325	37℃	18.8066		0.1497
28℃-6hpt	26.3	22.625	3.81	3.675	-0.135	1.09809	CaHSP70	28℃-6hpt	26.3		Actin	28℃-6hpt	22.36	22.625					37℃	27.19	20.7325	8.13	6.4575	-1.6725	3.18766	CaHSP70-15	37℃	28.19		Actin	37℃	20.51	20.7325	28℃	22.4585	3.6519
28℃-6hpt	26.33	22.625	3.81	3.705	-0.105	1.07549	CaHSP70	28℃-6hpt	26.33		Actin	28℃-6hpt	22.81	22.625					37℃	26.27	20.7325	8.13	5.5375	-2.5925	6.03143	CaHSP70-15	37℃	26.27		Actin	37℃	21.27	20.7325
28℃-6hpt	26.33	22.625	3.81	3.705	-0.105	1.07549	CaHSP70	28℃-6hpt	26.33		Actin	28℃-6hpt	23.1	22.625					37℃	27.37	20.7325	8.13	6.6375	-1.4925	2.81376	CaHSP70-15	37℃	27.37		Actin	37℃	20.89	20.7325
																			45℃	24.58	20.91	8.13	3.67	-4.46	22.0087	CaHSP70-15	45℃	24.58		Actin	45℃	20.9	20.91
Sample	Ct	avg Ct(EF1α)	cf	dCt	ddCt	RQ	Primer:			26.4075					3.7575	P value：			45℃	24.17	20.91	8.13	3.26	-4.87	29.2426	CaHSP70-15	45℃	24.17		Actin	45℃	20.98	20.91
37℃-1hpt	27.2	22.65	3.7575	4.55	0.7925	0.577343	CaHSP18.2	37℃-1hpt	27.2		Actin	37℃-1hpt	22.61	22.65		1hpt	0.321067		45℃	24.35	20.91	8.13	3.44	-4.69	25.8125	CaHSP70-15	45℃	21.35		Actin	45℃	20.98	20.91
37℃-1hpt	26.09	22.65	3.7575	3.44	-0.3175	1.24617	CaHSP18.2	37℃-1hpt	26.09		Actin	37℃-1hpt	22.81	22.65		3hpt	0.0044058		45℃	24.97	20.91	8.13	4.06	-4.07	16.7955	CaHSP70-15	45℃	20.97		Actin	45℃	20.78	20.91
37℃-1hpt	26.42	22.65	3.7575	3.77	0.0125	0.991373	CaHSP18.2	37℃-1hpt	26.42		Actin	37℃-1hpt	22.5	22.65		6hpt	0.00144441
37℃-1hpt	25.92	22.65	3.7575	3.27	-0.4875	1.40201	CaHSP18.2	37℃-1hpt	25.92		Actin	37℃-1hpt	22.68	22.65
37℃-3hpt	25.09	22.4575	3.7575	2.6325	-1.125	2.18102	CaHSP18.2	37℃-3hpt	25.09		Actin	37℃-3hpt	22.62	22.4575
37℃-3hpt	24.96	22.4575	3.7575	2.5025	-1.255	2.38667	CaHSP18.2	37℃-3hpt	24.96		Actin	37℃-3hpt	22.39	22.4575
37℃-3hpt	24.59	22.4575	3.7575	2.1325	-1.625	3.08442	CaHSP18.2	37℃-3hpt	24.59		Actin	37℃-3hpt	22.56	22.4575
37℃-3hpt	25.03	22.4575	3.7575	2.5725	-1.185	2.27363	CaHSP18.2	37℃-3hpt	25.03		Actin	37℃-3hpt	22.26	22.4575
37℃-6hpt	24.61	22.6475	3.7575	1.9625	-1.795	3.47015	CaHSP18.2	37℃-6hpt	24.61		Actin	37℃-6hpt	22.38	22.6475
37℃-6hpt	24.25	22.6475	3.7575	1.6025	-2.155	4.45369	CaHSP18.2	37℃-6hpt	24.25		Actin	37℃-6hpt	22.69	22.6475
37℃-6hpt	24.64	22.6475	3.7575	1.9925	-1.765	3.39874	CaHSP18.2	37℃-6hpt	24.64		Actin	37℃-6hpt	23.05	22.6475
37℃-6hpt	24.35	22.6475	3.7575	1.7025	-2.055	4.15544	CaHSP18.2	37℃-6hpt	24.35		Actin	37℃-6hpt	22.47	22.6475
28℃-1hpt	26.52	22.4975	3.7575	4.0225	0.265	0.832199	CaHSP18.2	28℃-1hpt	26.52		Actin	28℃-1hpt	22.91	22.4975
28℃-1hpt	26.61	22.4975	3.7575	4.1125	0.355	0.78187	CaHSP18.2	28℃-1hpt	26.61		Actin	28℃-1hpt	22.6	22.4975
28℃-1hpt	27.65	22.4975	3.7575	5.1525	1.395	0.380245	CaHSP18.2	28℃-1hpt	27.65		Actin	28℃-1hpt	22.08	22.4975
28℃-1hpt	26.24	22.4975	3.7575	3.7425	-0.015	1.01045	CaHSP18.2	28℃-1hpt	26.24		Actin	28℃-1hpt	22.4	22.4975
28℃-3hpt	26.26	22.435	3.7575	3.825	0.0675	0.95429	CaHSP18.2	28℃-3hpt	26.26		Actin	28℃-3hpt	22.53	22.435
28℃-3hpt	26.17	22.435	3.7575	3.735	-0.0225	1.01572	CaHSP18.2	28℃-3hpt	26.17		Actin	28℃-3hpt	22.38	22.435
28℃-3hpt	26.51	22.435	3.7575	4.075	0.3175	0.802459	CaHSP18.2	28℃-3hpt	26.51		Actin	28℃-3hpt	22.49	22.435
28℃-3hpt	26.63	22.435	3.7575	4.195	0.4375	0.738413	CaHSP18.2	28℃-3hpt	26.63		Actin	28℃-3hpt	22.34	22.435
28℃-6hpt	26.28	22.625	3.7575	3.655	-0.1025	1.07363	CaHSP18.2	28℃-6hpt	26.28		Actin	28℃-6hpt	22.23	22.625
28℃-6hpt	26.17	22.625	3.7575	3.545	-0.2125	1.15869	CaHSP18.2	28℃-6hpt	26.17		Actin	28℃-6hpt	22.36	22.625
28℃-6hpt	26.27	22.625	3.7575	3.645	-0.1125	1.0811	CaHSP18.2	28℃-6hpt	26.27		Actin	28℃-6hpt	22.81	22.625
28℃-6hpt	26.64	22.625	3.7575	4.015	0.2575	0.836536	CaHSP18.2	28℃-6hpt	26.64		Actin	28℃-6hpt	23.1	22.625
Sample	Ct	avg Ct(EF1α)	cf	dCt	ddCt	RQ	Primer:			26.415					3.765	P value：
37℃-1hpt	26.51	22.65	3.765	3.86	0.095	0.936272	CaHSP70-15	37℃-1hpt	26.51		Actin	37℃-1hpt	22.61	22.65		1hpt	0.141904
37℃-1hpt	26.67	22.65	3.765	4.02	0.255	0.837987	CaHSP70-15	37℃-1hpt	26.67		Actin	37℃-1hpt	22.81	22.65		3hpt	0.0417432
37℃-1hpt	26.21	22.65	3.765	3.56	-0.205	1.15269	CaHSP70-15	37℃-1hpt	26.21		Actin	37℃-1hpt	22.5	22.65		6hpt	0.00387392
37℃-1hpt	26.27	22.65	3.765	3.62	-0.145	1.10573	CaHSP70-15	37℃-1hpt	26.27		Actin	37℃-1hpt	22.68	22.65
37℃-3hpt	25.36	22.4575	3.765	2.9025	-0.8625	1.81819	CaHSP70-15	37℃-3hpt	25.36		Actin	37℃-3hpt	22.62	22.4575
37℃-3hpt	25.48	22.4575	3.765	3.0225	-0.7425	1.67307	CaHSP70-15	37℃-3hpt	25.48		Actin	37℃-3hpt	22.39	22.4575
37℃-3hpt	24.8	22.4575	3.765	2.3425	-1.4225	2.6805	CaHSP70-15	37℃-3hpt	24.8		Actin	37℃-3hpt	22.56	22.4575
37℃-3hpt	24.97	22.4575	3.765	2.5125	-1.2525	2.38254	CaHSP70-15	37℃-3hpt	24.97		Actin	37℃-3hpt	22.26	22.4575
37℃-6hpt	25.15	22.6475	3.765	2.5025	-1.2625	2.39911	CaHSP70-15	37℃-6hpt	25.15		Actin	37℃-6hpt	22.38	22.6475
37℃-6hpt	24.55	22.6475	3.765	1.9025	-1.8625	3.63637	CaHSP70-15	37℃-6hpt	24.55		Actin	37℃-6hpt	22.69	22.6475
37℃-6hpt	25.02	22.6475	3.765	2.3725	-1.3925	2.62533	CaHSP70-15	37℃-6hpt	25.02		Actin	37℃-6hpt	23.05	22.6475
37℃-6hpt	24.89	22.6475	3.765	2.2425	-1.5225	2.87288	CaHSP70-15	37℃-6hpt	24.89		Actin	37℃-6hpt	22.47	22.6475
28℃-1hpt	26.58	22.4975	3.765	4.0825	0.3175	0.802459	CaHSP70-15	28℃-1hpt	26.58		Actin	28℃-1hpt	22.91	22.4975
28℃-1hpt	26.49	22.4975	3.765	3.9925	0.2275	0.854114	CaHSP70-15	28℃-1hpt	26.49		Actin	28℃-1hpt	22.6	22.4975
28℃-1hpt	27.09	22.4975	3.765	4.5925	0.8275	0.563505	CaHSP70-15	28℃-1hpt	27.09		Actin	28℃-1hpt	22.08	22.4975
28℃-1hpt	26.11	22.4975	3.765	3.6125	-0.1525	1.11149	CaHSP70-15	28℃-1hpt	26.11		Actin	28℃-1hpt	22.4	22.4975
28℃-3hpt	26.55	22.435	3.765	4.115	0.35	0.784584	CaHSP70-15	28℃-3hpt	26.55		Actin	28℃-3hpt	22.53	22.435
28℃-3hpt	26.28	22.435	3.765	3.845	0.08	0.946058	CaHSP70-15	28℃-3hpt	26.28		Actin	28℃-3hpt	22.38	22.435
28℃-3hpt	25.8	22.435	3.765	3.365	-0.4	1.31951	CaHSP70-15	28℃-3hpt	25.8		Actin	28℃-3hpt	22.49	22.435
28℃-3hpt	26.45	22.435	3.765	4.015	0.25	0.840896	CaHSP70-15	28℃-3hpt	26.45		Actin	28℃-3hpt	22.34	22.435
28℃-6hpt	27.04	22.625	3.765	4.415	0.65	0.63728	CaHSP70-15	28℃-6hpt	27.04		Actin	28℃-6hpt	22.23	22.625
28℃-6hpt	27.18	22.625	3.765	4.555	0.79	0.578344	CaHSP70-15	28℃-6hpt	27.18		Actin	28℃-6hpt	22.36	22.625
28℃-6hpt	27.16	22.625	3.765	4.535	0.77	0.586417	CaHSP70-15	28℃-6hpt	27.16		Actin	28℃-6hpt	22.81	22.625
28℃-6hpt	26.61	22.625	3.765	3.985	0.22	0.858565	CaHSP70-15	28℃-6hpt	26.61		Actin	28℃-6hpt	23.1	22.625

## Sheet: Figure S2
FIG S2b
Sample	Ct	avg Ct(EF1α)	cf	dCt	ddCt	RQ		Primer:			33.2825					10.1225
RTHH1hpt	32.53	23.16	10.1225	9.37	-0.7525	1.68471		CaKAN3	RTHH1hpt	32.53		Actin	RTHH1hpt	23.18	23.16
RTHH1hpt	35.09	23.16	10.1225	11.93	1.8075	0.285686		CaKAN3	RTHH1hpt	35.09		Actin	RTHH1hpt	23.7	23.16
RTHH1hpt	32.18	23.16	10.1225	9.02	-1.1025	2.14726		CaKAN3	RTHH1hpt	32.18		Actin	RTHH1hpt	22.6	23.16		P value：
RTHH1hpt	33.33	23.16	10.1225	10.17	0.0475	0.967612		CaKAN3	RTHH1hpt	33.33		Actin	RTHH1hpt	23.16	23.16			1hpt
RTHH3hpt	34.9	23.155	10.1225	11.745	1.6225	0.324772		CaKAN3	RTHH3hpt	34.9		Actin	RTHH3hpt	23.14	23.155				RSHT	HTHH	RTHH	RSRT
RTHH3hpt	30.81	23.155	10.1225	7.655	-2.4675	5.53085		CaKAN3	RTHH3hpt	30.81		Actin	RTHH3hpt	24.05	23.155			RSHT		0.1387	0.0863	0.0412
RTHH3hpt	32.01	23.155	10.1225	8.855	-1.2675	2.40744		CaKAN3	RTHH3hpt	32.01		Actin	RTHH3hpt	21.31	23.155			HTHH	2.8577		0.7822	0.4972
RTHH3hpt	33.91	23.155	10.1225	10.755	0.6325	0.645058		CaKAN3	RTHH3hpt	33.91		Actin	RTHH3hpt	24.12	23.155			RTHH	3.3672	0.5096		0.6838
RTHH6hpt	32.58	23.0575	10.1225	9.5225	-0.6	1.51572		CaKAN3	RTHH6hpt	32.58		Actin	RTHH6hpt	22.27	23.0575			RSRT	4.1194	1.2617	0.7521
RTHH6hpt	33.27	23.0575	10.1225	10.2125	0.09	0.939523		CaKAN3	RTHH6hpt	33.27		Actin	RTHH6hpt	22.52	23.0575
RTHH6hpt	34.83	23.0575	10.1225	11.7725	1.65	0.31864		CaKAN3	RTHH6hpt	34.83		Actin	RTHH6hpt	23.84	23.0575
RTHH6hpt	33.11	23.0575	10.1225	10.0525	-0.07	1.04972		CaKAN3	RTHH6hpt	33.11		Actin	RTHH6hpt	23.6	23.0575			3hpt
RTHH12hpt	32.84	23.0525	10.1225	9.7875	-0.335	1.26138		CaKAN3	RTHH12hpt	32.84		Actin	RTHH12hpt	21.69	23.0525				RSHT	RTHH	HTHH	RSRT
RTHH12hpt	33.95	23.0525	10.1225	10.8975	0.775	0.584389		CaKAN3	RTHH12hpt	33.95		Actin	RTHH12hpt	23.46	23.0525			RSHT		0.0385	0.0371	0.0059
RTHH12hpt	33.32	23.0525	10.1225	10.2675	0.145	0.904379		CaKAN3	RTHH12hpt	33.32		Actin	RTHH12hpt	24.22	23.0525			RTHH	2.7318		0.9834	0.3307
RTHH12hpt	34.72	23.0525	10.1225	11.6675	1.545	0.342696		CaKAN3	RTHH12hpt	34.72		Actin	RTHH12hpt	22.84	23.0525			HTHH	2.7568	0.025		0.3405
RTHH24hpt	34.99	23.285	10.1225	11.705	1.5825	0.333903		CaKAN3	RTHH24hpt	34.99		Actin	RTHH24hpt	23.12	23.285			RSRT	3.9238	1.192	1.167
RTHH24hpt	34.87	23.285	10.1225	11.585	1.4625	0.362864		CaKAN3	RTHH24hpt	34.87		Actin	RTHH24hpt	21.52	23.285
RTHH24hpt	34.88	23.285	10.1225	11.595	1.4725	0.360357		CaKAN3	RTHH24hpt	34.88		Actin	RTHH24hpt	24.18	23.285
RTHH24hpt	31.72	23.285	10.1225	8.435	-1.6875	3.22098		CaKAN3	RTHH24hpt	31.72		Actin	RTHH24hpt	24.32	23.285			6hpt
RTHH48hpt	34.97	23.705	10.1225	11.265	1.1425	0.452974		CaKAN3	RTHH48hpt	34.97		Actin	RTHH48hpt	24.51	23.705				RSHT	HTHH	RSRT	RTHH
RTHH48hpt	34.75	23.705	10.1225	11.045	0.9225	0.527594		CaKAN3	RTHH48hpt	34.75		Actin	RTHH48hpt	24.51	23.705			RSHT		0.0637	0.0103	0.004
RTHH48hpt	33.87	23.705	10.1225	10.165	0.0425	0.970971		CaKAN3	RTHH48hpt	33.87		Actin	RTHH48hpt	24.69	23.705			HTHH	5.1943		0.3386	0.1579
RTHH48hpt	35.07	23.705	10.1225	11.365	1.2425	0.42264		CaKAN3	RTHH48hpt	35.07		Actin	RTHH48hpt	21.11	23.705			RSRT	7.7283	2.5341		0.6197
RSRT1hpt	35.12	23.39	10.1225	11.73	1.6075	0.328167		CaKAN3	RSRT1hpt	35.12		Actin	RSRT1hpt	21.55	23.39			RTHH	9.0234	3.8292	1.2951
RSRT1hpt	35.19	23.39	10.1225	11.8	1.6775	0.312624		CaKAN3	RSRT1hpt	35.19		Actin	RSRT1hpt	24.35	23.39
RSRT1hpt	33.38	23.39	10.1225	9.99	-0.1325	1.09619		CaKAN3	RSRT1hpt	33.38		Actin	RSRT1hpt	24.13	23.39
RSRT1hpt	35.07	23.39	10.1225	11.68	1.5575	0.339739		CaKAN3	RSRT1hpt	35.07		Actin	RSRT1hpt	23.53	23.39			12hpt
RSRT3hpt	34.78	24.405	10.1225	10.375	0.2525	0.839441		CaKAN3	RSRT3hpt	34.78		Actin	RSRT3hpt	23.77	24.405				HTHH	RSHT	RSRT	RTHH
RSRT3hpt	35.07	24.405	10.1225	10.665	0.5425	0.68658		CaKAN3	RSRT3hpt	35.07		Actin	RSRT3hpt	24.52	24.405			HTHH		0.2877	0.0822	0.0788
RSRT3hpt	33.7	24.405	10.1225	9.295	-0.8275	1.77461		CaKAN3	RSRT3hpt	33.7		Actin	RSRT3hpt	25.17	24.405			RSHT	15.6356		0.4482	0.4348
RSRT3hpt	34.78	24.405	10.1225	10.375	0.2525	0.839441		CaKAN3	RSRT3hpt	34.78		Actin	RSRT3hpt	24.16	24.405			RSRT	26.6533	11.0177		0.9812
RSRT6hpt	32.13	24.665	10.1225	7.465	-2.6575	6.30939		CaKAN3	RSRT6hpt	32.13		Actin	RSRT6hpt	24.59	24.665			RTHH	26.9916	11.356	0.3383
RSRT6hpt	34.87	24.665	10.1225	10.205	0.0825	0.94442		CaKAN3	RSRT6hpt	34.87		Actin	RSRT6hpt	25.13	24.665
RSRT6hpt	34.98	24.665	10.1225	10.315	0.1925	0.875088		CaKAN3	RSRT6hpt	34.98		Actin	RSRT6hpt	24.58	24.665
RSRT6hpt	34.98	24.665	10.1225	10.315	0.1925	0.875088		CaKAN3	RSRT6hpt	34.98		Actin	RSRT6hpt	24.36	24.665			24hpt
RSRT12hpt	34.32	24.035	10.1225	10.285	0.1625	0.893475		CaKAN3	RSRT12hpt	34.32		Actin	RSRT12hpt	24.38	24.035				HTHH	RSHT	RTHH	RSRT
RSRT12hpt	34.03	24.035	10.1225	9.995	-0.1275	1.0924		CaKAN3	RSRT12hpt	34.03		Actin	RSRT12hpt	24.1	24.035			HTHH		0.0418	0.0012	0.0011
RSRT12hpt	33.27	24.035	10.1225	9.235	-0.8875	1.84997		CaKAN3	RSRT12hpt	33.27		Actin	RSRT12hpt	24.6	24.035			RSHT	31.3162		0.0787	0.072
RSRT12hpt	34.87	24.035	10.1225	10.835	0.7125	0.610262		CaKAN3	RSRT12hpt	34.87		Actin	RSRT12hpt	23.06	24.035			RTHH	57.7279	26.4116		0.9601
RSRT24hpt	34.32	22.795	10.1225	11.525	1.4025	0.378273		CaKAN3	RSRT24hpt	34.32		Actin	RSRT24hpt	21.44	22.795			RSRT	58.4292	27.113	0.7014
RSRT24hpt	33.8	22.795	10.1225	11.005	0.8825	0.542427		CaKAN3	RSRT24hpt	33.8		Actin	RSRT24hpt	23.46	22.795
RSRT24hpt	34.76	22.795	10.1225	11.965	1.8425	0.278838		CaKAN3	RSRT24hpt	34.76		Actin	RSRT24hpt	24.83	22.795
RSRT24hpt	34.79	22.795	10.1225	11.995	1.8725	0.2731		CaKAN3	RSRT24hpt	34.79		Actin	RSRT24hpt	21.45	22.795			48hpt
RSRT48hpt	34.76	22.125	10.1225	12.635	2.5125	0.175252		CaKAN3	RSRT48hpt	34.76		Actin	RSRT48hpt	21.48	22.125				RSHT	HTHH	RTHH	RSRT
RSRT48hpt	34.98	22.125	10.1225	12.855	2.7325	0.150465		CaKAN3	RSRT48hpt	34.98		Actin	RSRT48hpt	22.14	22.125			RSHT		0.0014	0.0001	0.0001
RSRT48hpt	35.06	22.125	10.1225	12.935	2.8125	0.142349		CaKAN3	RSRT48hpt	35.06		Actin	RSRT48hpt	22.99	22.125			HTHH	23.984		0.0083	0.0072
RSRT48hpt	34.97	22.125	10.1225	12.845	2.7225	0.151512		CaKAN3	RSRT48hpt	34.97		Actin	RSRT48hpt	21.89	22.125			RTHH	42.403	18.419		0.9413
HTHH1hpt	32.8	23.2575	10.1225	9.5425	-0.58	1.49485		CaKAN3	HTHH1hpt	32.8		Actin	HTHH1hpt	24.19	23.2575			RSRT	42.8416	18.8576	0.4387
HTHH1hpt	31.77	23.2575	10.1225	8.5125	-1.61	3.05252		CaKAN3	HTHH1hpt	31.77		Actin	HTHH1hpt	23.56	23.2575
HTHH1hpt	32.82	23.2575	10.1225	9.5625	-0.56	1.47427		CaKAN3	HTHH1hpt	32.82		Actin	HTHH1hpt	23.25	23.2575
HTHH1hpt	33.24	23.2575	10.1225	9.9825	-0.14	1.10191		CaKAN3	HTHH1hpt	33.24		Actin	HTHH1hpt	22.03	23.2575
HTHH3hpt	32.26	23.975	10.1225	8.285	-1.8375	3.5739		CaKAN3	HTHH3hpt	32.26		Actin	HTHH3hpt	22.18	23.975
HTHH3hpt	34.37	23.975	10.1225	10.395	0.2725	0.827884		CaKAN3	HTHH3hpt	34.37		Actin	HTHH3hpt	24.19	23.975
HTHH3hpt	33.4	23.975	10.1225	9.425	-0.6975	1.62169		CaKAN3	HTHH3hpt	33.4		Actin	HTHH3hpt	24.68	23.975
HTHH3hpt	32.62	23.975	10.1225	8.645	-1.4775	2.78466		CaKAN3	HTHH3hpt	32.62		Actin	HTHH3hpt	24.85	23.975
HTHH6hpt	31.62	24.3	10.1225	7.32	-2.8025	6.97648		CaKAN3	HTHH6hpt	31.62		Actin	HTHH6hpt	24.62	24.3
HTHH6hpt	32.45	24.3	10.1225	8.15	-1.9725	3.92448		CaKAN3	HTHH6hpt	32.45		Actin	HTHH6hpt	25.32	24.3
HTHH6hpt	32.37	24.3	10.1225	8.07	-2.0525	4.14824		CaKAN3	HTHH6hpt	32.37		Actin	HTHH6hpt	25.1	24.3
HTHH6hpt	32.39	24.3	10.1225	8.09	-2.0325	4.09113		CaKAN3	HTHH6hpt	32.39		Actin	HTHH6hpt	22.16	24.3
HTHH12hpt	30.04	23.5225	10.1225	6.5175	-3.605	12.1678		CaKAN3	HTHH12hpt	30.04		Actin	HTHH12hpt	24.57	23.5225
HTHH12hpt	31.02	23.5225	10.1225	7.4975	-2.625	6.16884		CaKAN3	HTHH12hpt	31.02		Actin	HTHH12hpt	23.73	23.5225
HTHH12hpt	31.16	23.5225	10.1225	7.6375	-2.485	5.59834		CaKAN3	HTHH12hpt	31.16		Actin	HTHH12hpt	21.46	23.5225
HTHH12hpt	27.2	23.5225	10.1225	3.6775	-6.445	87.1241		CaKAN3	HTHH12hpt	27.2		Actin	HTHH12hpt	24.33	23.5225
HTHH24hpt	28.09	24.805	10.1225	3.285	-6.8375	114.365		CaKAN3	HTHH24hpt	28.09		Actin	HTHH24hpt	24.71	24.805
HTHH24hpt	30.1	24.805	10.1225	5.295	-4.8275	28.3937		CaKAN3	HTHH24hpt	30.1		Actin	HTHH24hpt	25.02	24.805
HTHH24hpt	29.31	24.805	10.1225	4.505	-5.6175	49.0949		CaKAN3	HTHH24hpt	29.31		Actin	HTHH24hpt	24.44	24.805
HTHH24hpt	29.49	24.805	10.1225	4.685	-5.4375	43.3362		CaKAN3	HTHH24hpt	29.49		Actin	HTHH24hpt	25.05	24.805
HTHH48hpt	29.18	24.035	10.1225	5.145	-4.9775	31.5048		CaKAN3	HTHH48hpt	29.18		Actin	HTHH48hpt	22.05	24.035
HTHH48hpt	30.06	24.035	10.1225	6.025	-4.0975	17.1187		CaKAN3	HTHH48hpt	30.06		Actin	HTHH48hpt	24.04	24.035
HTHH48hpt	30.38	24.035	10.1225	6.345	-3.7775	13.7133		CaKAN3	HTHH48hpt	30.38		Actin	HTHH48hpt	25.04	24.035
HTHH48hpt	30.38	24.035	10.1225	6.345	-3.7775	13.7133		CaKAN3	HTHH48hpt	30.38		Actin	HTHH48hpt	25.01	24.035
RSHT1hpt	34	24.96	10.1225	9.04	-1.0825	2.1177		CaKAN3	RSHT1hpt	34		Actin	RSHT1hpt	25.68	24.96
RSHT1hpt	35.01	24.96	10.1225	10.05	-0.0725	1.05154		CaKAN3	RSHT1hpt	35.01		Actin	RSHT1hpt	25.04	24.96
RSHT1hpt	31.51	24.96	10.1225	6.55	-3.5725	11.8968		CaKAN3	RSHT1hpt	31.51		Actin	RSHT1hpt	23.89	24.96
RSHT1hpt	33.28	24.96	10.1225	8.32	-1.8025	3.48824		CaKAN3	RSHT1hpt	33.28		Actin	RSHT1hpt	25.23	24.96
RSHT3hpt	33.23	25.0675	10.1225	8.1625	-1.96	3.89062		CaKAN3	RSHT3hpt	33.23		Actin	RSHT3hpt	25.59	25.0675
RSHT3hpt	32.35	25.0675	10.1225	7.2825	-2.84	7.1602		CaKAN3	RSHT3hpt	32.35		Actin	RSHT3hpt	25.36	25.0675
RSHT3hpt	32.64	25.0675	10.1225	7.5725	-2.55	5.85634		CaKAN3	RSHT3hpt	32.64		Actin	RSHT3hpt	25.19	25.0675
RSHT3hpt	33.64	25.0675	10.1225	8.5725	-1.55	2.92817		CaKAN3	RSHT3hpt	33.64		Actin	RSHT3hpt	24.13	25.0675
RSHT6hpt	31.37	25.5025	10.1225	5.8675	-4.255	19.0934		CaKAN3	RSHT6hpt	31.37		Actin	RSHT6hpt	25.22	25.5025
RSHT6hpt	32.35	25.5025	10.1225	6.8475	-3.275	9.67995		CaKAN3	RSHT6hpt	32.35		Actin	RSHT6hpt	24.93	25.5025
RSHT6hpt	33.57	25.5025	10.1225	8.0675	-2.055	4.15544		CaKAN3	RSHT6hpt	33.57		Actin	RSHT6hpt	25.93	25.5025
RSHT6hpt	32.82	25.5025	10.1225	7.3175	-2.805	6.98858		CaKAN3	RSHT6hpt	32.82		Actin	RSHT6hpt	25.93	25.5025
RSHT12hpt	30.12	23.82	10.1225	6.3	-3.8225	14.1477		CaKAN3	RSHT12hpt	30.12		Actin	RSHT12hpt	23.41	23.82
RSHT12hpt	30.7	23.82	10.1225	6.88	-3.2425	9.46433		CaKAN3	RSHT12hpt	30.7		Actin	RSHT12hpt	25.91	23.82
RSHT12hpt	30.18	23.82	10.1225	6.36	-3.7625	13.5714		CaKAN3	RSHT12hpt	30.18		Actin	RSHT12hpt	24.25	23.82
RSHT12hpt	30.44	23.82	10.1225	6.62	-3.5025	11.3333		CaKAN3	RSHT12hpt	30.44		Actin	RSHT12hpt	21.71	23.82
RSHT24hpt	29.78	24.665	10.1225	5.115	-5.0075	32.1668		CaKAN3	RSHT24hpt	29.78		Actin	RSHT24hpt	24.41	24.665
RSHT24hpt	30.79	24.665	10.1225	6.125	-3.9975	15.9723		CaKAN3	RSHT24hpt	30.79		Actin	RSHT24hpt	23.47	24.665
RSHT24hpt	29.77	24.665	10.1225	5.105	-5.0175	32.3905		CaKAN3	RSHT24hpt	29.77		Actin	RSHT24hpt	25.85	24.665
RSHT24hpt	29.91	24.665	10.1225	5.245	-4.8775	29.395		CaKAN3	RSHT24hpt	29.91		Actin	RSHT24hpt	24.93	24.665
RSHT48hpt	29.61	25.425	10.1225	4.185	-5.9375	61.2866		CaKAN3	RSHT48hpt	29.61		Actin	RSHT48hpt	25.28	25.425
RSHT48hpt	30.35	25.425	10.1225	4.925	-5.1975	36.6947		CaKAN3	RSHT48hpt	30.35		Actin	RSHT48hpt	25.5	25.425
RSHT48hpt	30.73	25.425	10.1225	5.305	-4.8175	28.1976		CaKAN3	RSHT48hpt	30.73		Actin	RSHT48hpt	25.37	25.425
RSHT48hpt	30.03	25.425	10.1225	4.605	-5.5175	45.8071		CaKAN3	RSHT48hpt	30.03		Actin	RSHT48hpt	25.55	25.425

## Sheet: Figure S4
FIG S4a
Sample	Ct	avg Ct(EF1α)	cf	dCt	ddCt	RQ		Primer:		24.1725						6.3825
WT	24.19	17.79	6.3825	6.4	0.0175	0.987943	CaKAN3	WT	24.19		Actin	WT	18.04	17.79
WT	24.26	17.79	6.3825	6.47	0.0875	0.941152	CaKAN3	WT	24.26		Actin	WT	17.62	17.79
WT	24.02	17.79	6.3825	6.23	-0.1525	1.11149	CaKAN3	WT	24.02		Actin	WT	17.7	17.79		P value：
WT	24.22	17.79	6.3825	6.43	0.0475	0.967612	CaKAN3	WT	24.22		Actin	WT	17.8	17.79		WT vs 1#	0.00016898
CaKAN3-1#	17.61	17.7825	6.3825	-0.1725	-6.555	94.0268	CaKAN3	CaKAN3-1#	17.61		Actin	CaKAN3-1#	17.41	17.7825		WT vs 2#	0.000204986
CaKAN3-1#	17.59	17.7825	6.3825	-0.1925	-6.575	95.3394	CaKAN3	CaKAN3-1#	17.59		Actin	CaKAN3-1#	18.07	17.7825
CaKAN3-1#	18.42	17.7825	6.3825	0.6375	-5.745	53.6312	CaKAN3	CaKAN3-1#	18.42		Actin	CaKAN3-1#	17.35	17.7825
CaKAN3-1#	17.82	17.7825	6.3825	0.0375	-6.345	81.2897	CaKAN3	CaKAN3-1#	17.82		Actin	CaKAN3-1#	18.3	17.7825
CaKAN3-2#	17.42	17.7725	6.3825	-0.3525	-6.735	106.521	CaKAN3	CaKAN3-2#	17.42		Actin	CaKAN3-2#	18.09	17.7725
CaKAN3-2#	17.93	17.7725	6.3825	0.1575	-6.225	74.8017	CaKAN3	CaKAN3-2#	17.93		Actin	CaKAN3-2#	17.78	17.7725
CaKAN3-2#	18.11	17.7725	6.3825	0.3375	-6.045	66.0277	CaKAN3	CaKAN3-2#	18.11		Actin	CaKAN3-2#	17.91	17.7725
CaKAN3-2#	18.12	17.7725	6.3825	0.3475	-6.035	65.5716	CaKAN3	CaKAN3-2#	18.12		Actin	CaKAN3-2#	17.31	17.7725
FIG S4b
RSHT
1 dpi	1	2	3	4	5	6	7	8	9	10	11	12	average	standard error
WT	0	0	0	0	0	0	0	0	0	0	0	0	0	0
1#	0	0	0	0	0	0	0	0	0	0	0	0	0	0
2#	0	0	0	0	0	0	0	0	0	0	0	0	0	0
2 dpi	1	2	3	4	5	6	7	8	9	10	11	12	average	standard error
WT	2	1	1	1	1	2	1	1	2	1	1	2	1.3333	0.1421
1#	0	0	0	0	0	0	0	0	0	0	0	0	0	0
2#	0	0	0	0	0	0	0	0	0	0	0	0	0	0
3 dpi	1	2	3	4	5	6	7	8	9	10	11	12	average	standard error
WT	3	2	2	2	2	3	2	2	3	2	2	3	2.3333	0.1421
1#	0	0	0	0	0	0	0	0	0	0	0	0	0	0
2#	0	0	0	0	0	0	0	0	0	0	0	0	0	0
4 dpi	1	2	3	4	5	6	7	8	9	10	11	12	average	standard error
WT	4	3	3	3	3	4	3	3	4	3	3	4	3.3333	0.1421
1#	0	1	0	0	1	0	0	0	0	0	0	1	0.25	0.1306
2#	0	0	0	1	0	1	1	0	0	1	0	0	0.3333	0.1421
5 dpi	1	2	3	4	5	6	7	8	9	10	11	12	average	standard error
WT	4	4	4	4	4	4	4	4	4	4	4	4	4	0
1#	1	1	0	1	1	1	0	1	1	0	1	1	0.75	0.1306
2#	1	0	1	1	0	1	1	0	1	1	1	1	0.75	0.1306
6 dpi	1	2	3	4	5	6	7	8	9	10	11	12	average	standard error
WT	4	4	4	4	4	4	4	4	4	4	4	4	4	0
1#	2	2	1	2	2	1	1	1	2	1	2	2	1.5833	0.1486
2#	2	1	1	2	1	2	1	1	1	2	2	2	1.5	0.1508
7 dpi	1	2	3	4	5	6	7	8	9	10	11	12	average	standard error
WT	4	4	4	4	4	4	4	4	4	4	4	4	4	0
1#	3	3	2	3	3	2	2	2	3	2	3	3	2.5833	0.1486
2#	3	2	2	3	2	3	2	2	2	3	3	3	2.5	0.1508
8 dpi	1	2	3	4	5	6	7	8	9	10	11	12	average	standard error
WT	4	4	4	4	4	4	4	4	4	4	4	4	4	0
1#	4	4	3	4	4	3	3	3	4	3	4	4	3.5833	0.1486
2#	4	3	3	4	3	4	3	3	3	4	4	4	3.5	0.1508
9 dpi	1	2	3	4	5	6	7	8	9	10	11	12	average	standard error
WT	4	4	4	4	4	4	4	4	4	4	4	4	4	0
1#	4	4	4	4	4	3	4	4	4	3	4	4	3.8333	0.1124
2#	4	4	3	4	4	4	4	4	4	4	4	4	3.9167	0.0833
10 dpi	1	2	3	4	5	6	7	8	9	10	11	12	average	standard error
WT	4	4	4	4	4	4	4	4	4	4	4	4	4	0
1#	4	4	4	4	4	4	4	4	4	4	4	4	4	0
2#	4	4	4	4	4	4	4	4	4	4	4	4	4	0
11 dpi	1	2	3	4	5	6	7	8	9	10	11	12	average	standard error
WT	4	4	4	4	4	4	4	4	4	4	4	4	4	0
1#	4	4	4	4	4	4	4	4	4	4	4	4	4	0
2#	4	4	4	4	4	4	4	4	4	4	4	4	4	0
12 dpi	1	2	3	4	5	6	7	8	9	10	11	12	average	standard error
WT	4	4	4	4	4	4	4	4	4	4	4	4	4	0
1#	4	4	4	4	4	4	4	4	4	4	4	4	4	0
2#	4	4	4	4	4	4	4	4	4	4	4	4	4	0
RSRT
1 dpi	1	2	3	4	5	6	7	8	9	10	11	12	average	standard error
WT	0	0	0	0	0	0	0	0	0	0	0	0	0	0
1#	0	0	0	0	0	0	0	0	0	0	0	0	0	0
2#	0	0	0	0	0	0	0	0	0	0	0	0	0	0
2 dpi	1	2	3	4	5	6	7	8	9	10	11	12	average	standard error
WT	0	0	0	0	0	0	0	0	0	0	0	0	0	0
1#	0	0	0	0	0	0	0	0	0	0	0	0	0	0
2#	0	0	0	0	0	0	0	0	0	0	0	0	0	0
3 dpi	1	2	3	4	5	6	7	8	9	10	11	12	average	standard error
WT	0	0	0	0	0	0	0	0	0	0	0	0	0	0
1#	0	0	0	0	0	0	0	0	0	0	0	0	0	0
2#	0	0	0	0	0	0	0	0	0	0	0	0	0	0
4 dpi	1	2	3	4	5	6	7	8	9	10	11	12	average	standard error
WT	0	0	0	0	0	0	0	0	0	0	0	0	0	0
1#	0	0	0	0	0	0	0	0	0	0	0	0	0	0
2#	0	0	0	0	0	0	0	0	0	0	0	0	0	0
5 dpi	1	2	3	4	5	6	7	8	9	10	11	12	average	standard error
WT	1	0	1	0	0	0	1	0	1	0	1	0	0.4167	0.1486
1#	0	1	0	1	0	1	0	0	1	1	0	1	0.5	0.1508
2#	1	0	1	1	0	1	0	1	0	0	1	0	0.5	0.1508
6 dpi	1	2	3	4	5	6	7	8	9	10	11	12	average	standard error
WT	1	1	1	0	1	1	1	1	1	1	1	1	0.9167	0.0833
1#	1	1	1	1	0	1	1	1	1	1	1	1	0.9167	0.0833
2#	1	1	1	1	1	1	1	1	1	1	1	1	1	0
7 dpi	1	2	3	4	5	6	7	8	9	10	11	12	average	standard error
WT	2	1	2	1	1	2	1	2	1	2	1	2	1.5	0.1508
1#	1	2	1	2	1	2	1	2	1	2	1	2	1.5	0.1508
2#	2	1	2	1	2	2	1	2	1	2	1	2	1.5833	0.1486
8 dpi	1	2	3	4	5	6	7	8	9	10	11	12	average	standard error
WT	3	2	3	2	2	3	2	3	2	3	2	3	2.5	0.1508
1#	2	3	2	3	2	3	2	3	2	3	2	3	2.5	0.1508
2#	3	2	3	2	3	3	2	3	2	3	2	3	2.5833	0.1486
9 dpi	1	2	3	4	5	6	7	8	9	10	11	12	average	standard error
WT	4	3	4	3	3	4	3	4	3	4	3	4	3.5	0.1508
1#	3	4	3	4	3	4	3	4	3	4	3	4	3.5	0.1508
2#	4	3	4	3	4	4	3	4	3	4	3	4	3.5833	0.1486
10 dpi	1	2	3	4	5	6	7	8	9	10	11	12	average	standard error
WT	4	4	4	3	4	4	4	4	4	4	3	4	3.8333	0.1124
1#	3	4	3	4	4	4	4	4	4	4	4	4	3.8333	0.1124
2#	4	4	4	4	4	4	4	4	3	4	4	4	3.9167	0.0833
11 dpi	1	2	3	4	5	6	7	8	9	10	11	12	average	standard error
WT	4	4	4	4	4	4	4	4	4	4	4	4	4	0
1#	4	4	4	4	4	4	4	4	4	4	4	4	4	0
2#	4	4	4	4	4	4	4	4	4	4	4	4	4	0
12 dpi	1	2	3	4	5	6	7	8	9	10	11	12	average	standard error
WT	4	4	4	4	4	4	4	4	4	4	4	4	4	0
1#	4	4	4	4	4	4	4	4	4	4	4	4	4	0
2#	4	4	4	4	4	4	4	4	4	4	4	4	4	0
FIG S4c
	WT	WT	WT	WT	WT	WT	WT	WT	WT		48 hpi-RSRT	2#	WT	1#
48 hpi-RSRT	26	93	69	69	30	69	16	80	61		2#		0.4961	0.3181
96 hpi-RSRT	134	179	140	196	133	181	174	144	137		WT	8.8889		0.7455
48 hpi-RSHT	144	149	171	120	165	131	142	163	188		1#	13.1111	4.2222
96 hpi-RSHT	271	264	371	492	433	398	378	340	308		96 hpi-RSRT	1#	WT	2#
											1#		0.8506	0.8066
	1#	1#	1#	1#	1#	1#	1#	1#	1#		WT	2.2222		0.9549
48 hpi-RSRT	32	23	43	80	122	44	38	44	49		2#	2.8889	0.6667
96 hpi-RSRT	174	154	145	171	156	129	192	129	188		48 hpi-RSHT	WT	2#	1#
48 hpi-RSHT	24	71	57	30	25	95	68	56	71		WT		0.0001	0.0001
96 hpi-RSHT	79	68	92	78	74	73	60	78	61		2#	97		0.9736
											1#	97.3333	0.3333
	2#	2#	2#	2#	2#	2#	2#	2#	2#		96 hpi-RSHT	WT	2#	1#
48 hpi-RSRT	71	20	65	99	63	55	94	44	82
96 hpi-RSRT	168	156	105	129	192	174	167	148	173		WT		0.0001	0.0001
48 hpi-RSHT	39	81	43	67	54	41	37	80	58		2#	285.111		0.8915
96 hpi-RSHT	84	88	95	54	97	71	64	71	65		1#	288	2.8889

## Sheet: Figure S6
FIG S6a
Sample	Ct	avg Ct(EF1α)	cf	dCt	ddCt	RQ	Primer:			30.2125				7.0525
RTHH1hpt	30.1	23.16	7.0525	6.94	-0.1125	1.0811	CaHSF8	RTHH1hpt	30.1		Actin	RTHH1hpt	23.18	23.16		P value：
RTHH1hpt	30.15	23.16	7.0525	6.99	-0.0625	1.04427	CaHSF8	RTHH1hpt	30.15		Actin	RTHH1hpt	23.7	23.16		1hpt	RSHT	HTHH	RSRT	RTHH
RTHH1hpt	29.39	23.16	7.0525	6.23	-0.8225	1.76847	CaHSF8	RTHH1hpt	29.39		Actin	RTHH1hpt	22.6	23.16		RSHT		0.0001	0.0001	0.0001
RTHH1hpt	31.21	23.16	7.0525	8.05	0.9975	0.500867	CaHSF8	RTHH1hpt	31.21		Actin	RTHH1hpt	23.16	23.16		HTHH	4.6641		0.0013	0.0005
RTHH3hpt	30.28	23.155	7.0525	7.125	0.0725	0.950989	CaHSF8	RTHH3hpt	30.28		Actin	RTHH3hpt	23.14	23.155		RSRT	6.0883	1.4242		0.618
RTHH3hpt	30.4	23.155	7.0525	7.245	0.1925	0.875088	CaHSF8	RTHH3hpt	30.4		Actin	RTHH3hpt	24.05	23.155		RTHH	6.2636	1.5995	0.1753
RTHH3hpt	30.23	23.155	7.0525	7.075	0.0225	0.984525	CaHSF8	RTHH3hpt	30.23		Actin	RTHH3hpt	21.31	23.155
RTHH3hpt	30.03	23.155	7.0525	6.875	-0.1775	1.13092	CaHSF8	RTHH3hpt	30.03		Actin	RTHH3hpt	24.12	23.155
RTHH6hpt	29.98	23.0575	7.0525	6.9225	-0.13	1.09429	CaHSF8	RTHH6hpt	29.98		Actin	RTHH6hpt	22.27	23.0575		3hpt	RSHT	HTHH	RSRT	RTHH
RTHH6hpt	30.25	23.0575	7.0525	7.1925	0.14	0.907519	CaHSF8	RTHH6hpt	30.25		Actin	RTHH6hpt	22.52	23.0575		RSHT		0.0001	0.0001	0.0001
RTHH6hpt	30.89	23.0575	7.0525	7.8325	0.78	0.582367	CaHSF8	RTHH6hpt	30.89		Actin	RTHH6hpt	23.84	23.0575		HTHH	8.327		0.464	0.0329
RTHH6hpt	29.52	23.0575	7.0525	6.4625	-0.59	1.50525	CaHSF8	RTHH6hpt	29.52		Actin	RTHH6hpt	23.6	23.0575		RSRT	8.8725	0.5455		0.124
RTHH12hpt	29.59	23.0525	7.0525	6.5375	-0.515	1.42899	CaHSF8	RTHH12hpt	29.59		Actin	RTHH12hpt	21.69	23.0525		RTHH	10.0653	1.7382	1.1928
RTHH12hpt	29.55	23.0525	7.0525	6.4975	-0.555	1.46917	CaHSF8	RTHH12hpt	29.55		Actin	RTHH12hpt	23.46	23.0525
RTHH12hpt	29.57	23.0525	7.0525	6.5175	-0.535	1.44894	CaHSF8	RTHH12hpt	29.57		Actin	RTHH12hpt	24.22	23.0525
RTHH12hpt	29.89	23.0525	7.0525	6.8375	-0.215	1.1607	CaHSF8	RTHH12hpt	29.89		Actin	RTHH12hpt	22.84	23.0525		6hpt	RSHT	HTHH	RSRT	RTHH
RTHH24hpt	29.43	23.285	7.0525	6.145	-0.9075	1.87579	CaHSF8	RTHH24hpt	29.43		Actin	RTHH24hpt	23.12	23.285		RSHT		0.0001	0.0001	0.0001
RTHH24hpt	29.67	23.285	7.0525	6.385	-0.6675	1.58832	CaHSF8	RTHH24hpt	29.67		Actin	RTHH24hpt	21.52	23.285		HTHH	12.1275		0.0152	0.0024
RTHH24hpt	28.87	23.285	7.0525	5.585	-1.4675	2.76542	CaHSF8	RTHH24hpt	28.87		Actin	RTHH24hpt	24.18	23.285		RSRT	14.9374	2.8098		0.3332
RTHH24hpt	30.46	23.285	7.0525	7.175	0.1225	0.918594	CaHSF8	RTHH24hpt	30.46		Actin	RTHH24hpt	24.32	23.285		RTHH	15.9393	3.8118	1.0019
RTHH48hpt	29.42	23.705	7.0525	5.715	-1.3375	2.52713	CaHSF8	RTHH48hpt	29.42		Actin	RTHH48hpt	24.51	23.705
RTHH48hpt	29.95	23.705	7.0525	6.245	-0.8075	1.75018	CaHSF8	RTHH48hpt	29.95		Actin	RTHH48hpt	24.51	23.705
RTHH48hpt	29.49	23.705	7.0525	5.785	-1.2675	2.40744	CaHSF8	RTHH48hpt	29.49		Actin	RTHH48hpt	24.69	23.705		12hpt	RSHT	HTHH	RSRT	RTHH
RTHH48hpt	29.12	23.705	7.0525	5.415	-1.6375	3.11126	CaHSF8	RTHH48hpt	29.12		Actin	RTHH48hpt	21.11	23.705		RSHT		0.0001	0.0001	0.0001
RSRT1hpt	30.64	23.39	7.0525	7.25	0.1975	0.87206	CaHSF8	RSRT1hpt	30.64		Actin	RSRT1hpt	21.55	23.39		HTHH	5.462		0.0059	0.0011
RSRT1hpt	29.75	23.39	7.0525	6.36	-0.6925	1.61608	CaHSF8	RSRT1hpt	29.75		Actin	RSRT1hpt	24.35	23.39		RSRT	8.1476	2.6855		0.3708
RSRT1hpt	30.03	23.39	7.0525	6.64	-0.4125	1.33099	CaHSF8	RSRT1hpt	30.03		Actin	RSRT1hpt	24.13	23.39		RTHH	8.8947	3.4326	0.7471
RSRT1hpt	30.09	23.39	7.0525	6.7	-0.3525	1.27677	CaHSF8	RSRT1hpt	30.09		Actin	RSRT1hpt	23.53	23.39
RSRT3hpt	30.12	24.405	7.0525	5.715	-1.3375	2.52713	CaHSF8	RSRT3hpt	30.12		Actin	RSRT3hpt	23.77	24.405
RSRT3hpt	30.02	24.405	7.0525	5.615	-1.4375	2.70851	CaHSF8	RSRT3hpt	30.02		Actin	RSRT3hpt	24.52	24.405		24hpt	RSHT	HTHH	RSRT	RTHH
RSRT3hpt	30.63	24.405	7.0525	6.225	-0.8275	1.77461	CaHSF8	RSRT3hpt	30.63		Actin	RSRT3hpt	25.17	24.405		RSHT		0.0131	0.0011	0.0009
RSRT3hpt	30.69	24.405	7.0525	6.285	-0.7675	1.70232	CaHSF8	RSRT3hpt	30.69		Actin	RSRT3hpt	24.16	24.405		HTHH	22.9304		0.2071	0.1697
RSRT6hpt	31.24	24.665	7.0525	6.575	-0.4775	1.39233	CaHSF8	RSRT6hpt	31.24		Actin	RSRT6hpt	24.59	24.665		RSRT	33.4466	10.5162		0.9006
RSRT6hpt	31.41	24.665	7.0525	6.745	-0.3075	1.23756	CaHSF8	RSRT6hpt	31.41		Actin	RSRT6hpt	25.13	24.665		RTHH	34.4525	11.5221	1.006
RSRT6hpt	30.03	24.665	7.0525	5.365	-1.6875	3.22098	CaHSF8	RSRT6hpt	30.03		Actin	RSRT6hpt	24.58	24.665
RSRT6hpt	30.55	24.665	7.0525	5.885	-1.1675	2.24622	CaHSF8	RSRT6hpt	30.55		Actin	RSRT6hpt	24.36	24.665
RSRT12hpt	30.94	24.035	7.0525	6.905	-0.1475	1.10765	CaHSF8	RSRT12hpt	30.94		Actin	RSRT12hpt	24.38	24.035		48hpt	RSHT	HTHH	RTHH	RSRT
RSRT12hpt	29.82	24.035	7.0525	5.785	-1.2675	2.40744	CaHSF8	RSRT12hpt	29.82		Actin	RSRT12hpt	24.1	24.035		RSHT		0.0001	0.0001	0.0001
RSRT12hpt	29.2	24.035	7.0525	5.165	-1.8875	3.69994	CaHSF8	RSRT12hpt	29.2		Actin	RSRT12hpt	24.6	24.035		HTHH	71.2899		0.1369	0.0248
RSRT12hpt	30.73	24.035	7.0525	6.695	-0.3575	1.2812	CaHSF8	RSRT12hpt	30.73		Actin	RSRT12hpt	23.06	24.035		RTHH	74.6306	3.3406		0.3511
RSRT24hpt	30.2	22.795	7.0525	7.405	0.3525	0.783226	CaHSF8	RSRT24hpt	30.2		Actin	RSRT24hpt	21.44	22.795		RSRT	76.664	5.3741	2.0334
RSRT24hpt	30.72	22.795	7.0525	7.925	0.8725	0.5462	CaHSF8	RSRT24hpt	30.72		Actin	RSRT24hpt	23.46	22.795
RSRT24hpt	29.51	22.795	7.0525	6.715	-0.3375	1.26357	CaHSF8	RSRT24hpt	29.51		Actin	RSRT24hpt	24.83	22.795
RSRT24hpt	30.76	22.795	7.0525	7.965	0.9125	0.531264	CaHSF8	RSRT24hpt	30.76		Actin	RSRT24hpt	21.45	22.795
RSRT48hpt	30.57	22.125	7.0525	8.445	1.3925	0.380904	CaHSF8	RSRT48hpt	30.57		Actin	RSRT48hpt	21.48	22.125
RSRT48hpt	31.17	22.125	7.0525	9.045	1.9925	0.251303	CaHSF8	RSRT48hpt	31.17		Actin	RSRT48hpt	22.14	22.125
RSRT48hpt	30.11	22.125	7.0525	7.985	0.9325	0.52395	CaHSF8	RSRT48hpt	30.11		Actin	RSRT48hpt	22.99	22.125
RSRT48hpt	30.16	22.125	7.0525	8.035	0.9825	0.506102	CaHSF8	RSRT48hpt	30.16		Actin	RSRT48hpt	21.89	22.125
HTHH1hpt	28.85	23.2575	7.0525	5.5925	-1.46	2.75108	CaHSF8	HTHH1hpt	28.85		Actin	HTHH1hpt	24.19	23.2575
HTHH1hpt	28.52	23.2575	7.0525	5.2625	-1.79	3.45815	CaHSF8	HTHH1hpt	28.52		Actin	HTHH1hpt	23.56	23.2575
HTHH1hpt	29.18	23.2575	7.0525	5.9225	-1.13	2.18859	CaHSF8	HTHH1hpt	29.18		Actin	HTHH1hpt	23.25	23.2575
HTHH1hpt	29.05	23.2575	7.0525	5.7925	-1.26	2.39496	CaHSF8	HTHH1hpt	29.05		Actin	HTHH1hpt	22.03	23.2575
HTHH3hpt	29.85	23.975	7.0525	5.875	-1.1775	2.26184	CaHSF8	HTHH3hpt	29.85		Actin	HTHH3hpt	22.18	23.975
HTHH3hpt	29.7	23.975	7.0525	5.725	-1.3275	2.50967	CaHSF8	HTHH3hpt	29.7		Actin	HTHH3hpt	24.19	23.975
HTHH3hpt	29.65	23.975	7.0525	5.675	-1.3775	2.59818	CaHSF8	HTHH3hpt	29.65		Actin	HTHH3hpt	24.68	23.975
HTHH3hpt	29.21	23.975	7.0525	5.235	-1.8175	3.5247	CaHSF8	HTHH3hpt	29.21		Actin	HTHH3hpt	24.85	23.975
HTHH6hpt	29.14	24.3	7.0525	4.84	-2.2125	4.63478	CaHSF8	HTHH6hpt	29.14		Actin	HTHH6hpt	24.62	24.3
HTHH6hpt	29.34	24.3	7.0525	5.04	-2.0125	4.03481	CaHSF8	HTHH6hpt	29.34		Actin	HTHH6hpt	25.32	24.3
HTHH6hpt	28.56	24.3	7.0525	4.26	-2.7925	6.92829	CaHSF8	HTHH6hpt	28.56		Actin	HTHH6hpt	25.1	24.3
HTHH6hpt	29.45	24.3	7.0525	5.15	-1.9025	3.7386	CaHSF8	HTHH6hpt	29.45		Actin	HTHH6hpt	22.16	24.3
HTHH12hpt	28.15	23.5225	7.0525	4.6275	-2.425	5.37029	CaHSF8	HTHH12hpt	28.15		Actin	HTHH12hpt	24.57	23.5225
HTHH12hpt	28.2	23.5225	7.0525	4.6775	-2.375	5.18736	CaHSF8	HTHH12hpt	28.2		Actin	HTHH12hpt	23.73	23.5225
HTHH12hpt	28.37	23.5225	7.0525	4.8475	-2.205	4.61075	CaHSF8	HTHH12hpt	28.37		Actin	HTHH12hpt	21.46	23.5225
HTHH12hpt	28.55	23.5225	7.0525	5.0275	-2.025	4.06992	CaHSF8	HTHH12hpt	28.55		Actin	HTHH12hpt	24.33	23.5225
HTHH24hpt	28.3	24.805	7.0525	3.495	-3.5575	11.7737	CaHSF8	HTHH24hpt	28.3		Actin	HTHH24hpt	24.71	24.805
HTHH24hpt	28.36	24.805	7.0525	3.555	-3.4975	11.2941	CaHSF8	HTHH24hpt	28.36		Actin	HTHH24hpt	25.02	24.805
HTHH24hpt	27.95	24.805	7.0525	3.145	-3.9075	15.0063	CaHSF8	HTHH24hpt	27.95		Actin	HTHH24hpt	24.44	24.805
HTHH24hpt	28.38	24.805	7.0525	3.575	-3.4775	11.1386	CaHSF8	HTHH24hpt	28.38		Actin	HTHH24hpt	25.05	24.805
HTHH48hpt	28.5	24.035	7.0525	4.465	-2.5875	6.01056	CaHSF8	HTHH48hpt	28.5		Actin	HTHH48hpt	22.05	24.035
HTHH48hpt	28.51	24.035	7.0525	4.475	-2.5775	5.96904	CaHSF8	HTHH48hpt	28.51		Actin	HTHH48hpt	24.04	24.035
HTHH48hpt	28.63	24.035	7.0525	4.595	-2.4575	5.49264	CaHSF8	HTHH48hpt	28.63		Actin	HTHH48hpt	25.04	24.035
HTHH48hpt	28.58	24.035	7.0525	4.545	-2.5075	5.68634	CaHSF8	HTHH48hpt	28.58		Actin	HTHH48hpt	25.01	24.035
RSHT1hpt	29.26	24.96	7.0525	4.3	-2.7525	6.73884	CaHSF8	RSHT1hpt	29.26		Actin	RSHT1hpt	25.68	24.96
RSHT1hpt	29.16	24.96	7.0525	4.2	-2.8525	7.22251	CaHSF8	RSHT1hpt	29.16		Actin	RSHT1hpt	25.04	24.96
RSHT1hpt	29.1	24.96	7.0525	4.14	-2.9125	7.52922	CaHSF8	RSHT1hpt	29.1		Actin	RSHT1hpt	23.89	24.96
RSHT1hpt	29.02	24.96	7.0525	4.06	-2.9925	7.95852	CaHSF8	RSHT1hpt	29.02		Actin	RSHT1hpt	25.23	24.96
RSHT3hpt	28.91	25.0675	7.0525	3.8425	-3.21	9.25351	CaHSF8	RSHT3hpt	28.91		Actin	RSHT3hpt	25.59	25.0675
RSHT3hpt	28.86	25.0675	7.0525	3.7925	-3.26	9.57983	CaHSF8	RSHT3hpt	28.86		Actin	RSHT3hpt	25.36	25.0675
RSHT3hpt	28.45	25.0675	7.0525	3.3825	-3.67	12.7286	CaHSF8	RSHT3hpt	28.45		Actin	RSHT3hpt	25.19	25.0675
RSHT3hpt	28.46	25.0675	7.0525	3.3925	-3.66	12.6407	CaHSF8	RSHT3hpt	28.46		Actin	RSHT3hpt	24.13	25.0675
RSHT6hpt	28.71	25.5025	7.0525	3.2075	-3.845	14.3701	CaHSF8	RSHT6hpt	28.71		Actin	RSHT6hpt	25.22	25.5025
RSHT6hpt	28.4	25.5025	7.0525	2.8975	-4.155	17.8147	CaHSF8	RSHT6hpt	28.4		Actin	RSHT6hpt	24.93	25.5025
RSHT6hpt	28.27	25.5025	7.0525	2.7675	-4.285	19.4946	CaHSF8	RSHT6hpt	28.27		Actin	RSHT6hpt	25.93	25.5025
RSHT6hpt	28.54	25.5025	7.0525	3.0375	-4.015	16.1672	CaHSF8	RSHT6hpt	28.54		Actin	RSHT6hpt	25.93	25.5025
RSHT12hpt	27.65	23.82	7.0525	3.83	-3.2225	9.33403	CaHSF8	RSHT12hpt	27.65		Actin	RSHT12hpt	23.41	23.82
RSHT12hpt	27.17	23.82	7.0525	3.35	-3.7025	13.0186	CaHSF8	RSHT12hpt	27.17		Actin	RSHT12hpt	25.91	23.82
RSHT12hpt	27.66	23.82	7.0525	3.84	-3.2125	9.26955	CaHSF8	RSHT12hpt	27.66		Actin	RSHT12hpt	24.25	23.82
RSHT12hpt	27.63	23.82	7.0525	3.81	-3.2425	9.46433	CaHSF8	RSHT12hpt	27.63		Actin	RSHT12hpt	21.71	23.82
RSHT24hpt	27.79	24.665	7.0525	3.125	-3.9275	15.2158	CaHSF8	RSHT24hpt	27.79		Actin	RSHT24hpt	24.41	24.665
RSHT24hpt	27.63	24.665	7.0525	2.965	-4.0875	17.0004	CaHSF8	RSHT24hpt	27.63		Actin	RSHT24hpt	23.47	24.665
RSHT24hpt	26.03	24.665	7.0525	1.365	-5.6875	51.5357	CaHSF8	RSHT24hpt	26.03		Actin	RSHT24hpt	25.85	24.665
RSHT24hpt	25.88	24.665	7.0525	1.215	-5.8375	57.1824	CaHSF8	RSHT24hpt	25.88		Actin	RSHT24hpt	24.93	24.665
RSHT48hpt	26.13	25.425	7.0525	0.705	-6.3475	81.4306	CaHSF8	RSHT48hpt	26.13		Actin	RSHT48hpt	25.28	25.425
RSHT48hpt	26.22	25.425	7.0525	0.795	-6.2575	76.5059	CaHSF8	RSHT48hpt	26.22		Actin	RSHT48hpt	25.5	25.425
RSHT48hpt	26.37	25.425	7.0525	0.945	-6.1075	68.951	CaHSF8	RSHT48hpt	26.37		Actin	RSHT48hpt	25.37	25.425
RSHT48hpt	26.13	25.425	7.0525	0.705	-6.3475	81.4306	CaHSF8	RSHT48hpt	26.13		Actin	RSHT48hpt	25.55	25.425

## Sheet: Figure S7
FIG S7a
Sample	Ct	avg Ct(EF1α)	cf	dCt	ddCt	RQ					23.1075				-1.0225		P value：
TRV::00-RTHH	23.03	24.13	-1.0225	-1.1	-0.0775	1.05519		CaHSF8	TRV::00-RTHH	23.03		Actin	TRV::00-RTHH	24.56	24.13		TRV::00-RTHH vs TRV::CaHSF8-RTHH	0.000227576
TRV::00-RTHH	23.18	24.13	-1.0225	-0.95	0.0725	0.950989		CaHSF8	TRV::00-RTHH	23.18		Actin	TRV::00-RTHH	23.89	24.13		TRV::00-RSRTvs TRV::CaHSF8-RSRT	0.000710698
TRV::00-RTHH	23.4	24.13	-1.0225	-0.73	0.2925	0.816486		CaHSF8	TRV::00-RTHH	23.4		Actin	TRV::00-RTHH	24.15	24.13		TRV::00-HTHH vs TRV::CaHSF8-HTHH	1.44662e-05
TRV::00-RTHH	22.82	24.13	-1.0225	-1.31	-0.2875	1.22052		CaHSF8	TRV::00-RTHH	22.82		Actin	TRV::00-RTHH	23.92	24.13		TRV::00-RSHT vs TRV::CaHSF8-RSHT	0.000103055
TRV::00-RSRT	23.1	23.74	-1.0225	-0.64	0.3825	0.767107		CaHSF8	TRV::00-RSRT	23.1		Actin	TRV::00-RSRT	23.65	23.74
TRV::00-RSRT	23.15	23.74	-1.0225	-0.59	0.4325	0.740977		CaHSF8	TRV::00-RSRT	23.15		Actin	TRV::00-RSRT	23.53	23.74
TRV::00-RSRT	23.54	23.74	-1.0225	-0.2	0.8225	0.565461		CaHSF8	TRV::00-RSRT	23.54		Actin	TRV::00-RSRT	24.12	23.74
TRV::00-RSRT	23.71	23.74	-1.0225	-0.03	0.9925	0.502606		CaHSF8	TRV::00-RSRT	23.71		Actin	TRV::00-RSRT	23.66	23.74
TRV::00-HTHH	17.24	23.73	-1.0225	-6.49	-5.4675	44.2468		CaHSF8	TRV::00-HTHH	17.24		Actin	TRV::00-HTHH	23.59	23.73
TRV::00-HTHH	17.17	23.73	-1.0225	-6.56	-5.5375	46.4466		CaHSF8	TRV::00-HTHH	17.17		Actin	TRV::00-HTHH	23.97	23.73
TRV::00-HTHH	17.17	23.73	-1.0225	-6.56	-5.5375	46.4466		CaHSF8	TRV::00-HTHH	17.17		Actin	TRV::00-HTHH	23.8	23.73
TRV::00-HTHH	17.68	23.73	-1.0225	-6.05	-5.0275	32.6158		CaHSF8	TRV::00-HTHH	17.68		Actin	TRV::00-HTHH	23.56	23.73
TRV::00-RSHT	16.95	23.57	-1.0225	-6.62	-5.5975	48.419		CaHSF8	TRV::00-RSHT	16.95		Actin	TRV::00-RSHT	24.08	23.57
TRV::00-RSHT	17.33	23.57	-1.0225	-6.24	-5.2175	37.2069		CaHSF8	TRV::00-RSHT	17.33		Actin	TRV::00-RSHT	23.29	23.57
TRV::00-RSHT	17.65	23.57	-1.0225	-5.92	-4.8975	29.8054		CaHSF8	TRV::00-RSHT	17.65		Actin	TRV::00-RSHT	23.09	23.57
TRV::00-RSHT	17.51	23.57	-1.0225	-6.06	-5.0375	32.8427		CaHSF8	TRV::00-RSHT	17.51		Actin	TRV::00-RSHT	23.82	23.57
TRV::CaHSF8-RTHH	23.94	23.52	-1.0225	0.42	1.4425	0.367929		CaHSF8	TRV::CaHSF8-RTHH	23.94		Actin	TRV::CaHSF8-RTHH	23.49	23.52
TRV::CaHSF8-RTHH	25.62	23.52	-1.0225	2.1	3.1225	0.114824		CaHSF8	TRV::CaHSF8-RTHH	25.62		Actin	TRV::CaHSF8-RTHH	23.67	23.52
TRV::CaHSF8-RTHH	25	23.52	-1.0225	1.48	2.5025	0.176471		CaHSF8	TRV::CaHSF8-RTHH	25		Actin	TRV::CaHSF8-RTHH	23.73	23.52
TRV::CaHSF8-RTHH	24.68	23.52	-1.0225	1.16	2.1825	0.220294		CaHSF8	TRV::CaHSF8-RTHH	24.68		Actin	TRV::CaHSF8-RTHH	23.19	23.52
TRV::CaHSF8-RSRT	25.27	23.92	-1.0225	1.35	2.3725	0.193111		CaHSF8	TRV::CaHSF8-RSRT	25.27		Actin	TRV::CaHSF8-RSRT	23.83	23.92
TRV::CaHSF8-RSRT	24.85	23.92	-1.0225	0.93	1.9525	0.258368		CaHSF8	TRV::CaHSF8-RSRT	24.85		Actin	TRV::CaHSF8-RSRT	23.65	23.92
TRV::CaHSF8-RSRT	25.08	23.92	-1.0225	1.16	2.1825	0.220294		CaHSF8	TRV::CaHSF8-RSRT	25.08		Actin	TRV::CaHSF8-RSRT	24.13	23.92
TRV::CaHSF8-RSRT	25.11	23.92	-1.0225	1.19	2.2125	0.21576		CaHSF8	TRV::CaHSF8-RSRT	25.11		Actin	TRV::CaHSF8-RSRT	24.07	23.92
TRV::CaHSF8-HTHH	25.19	23.8125	-1.0225	1.3775	2.4	0.189465		CaHSF8	TRV::CaHSF8-HTHH	25.19		Actin	TRV::CaHSF8-HTHH	24.14	23.8125
TRV::CaHSF8-HTHH	24.86	23.8125	-1.0225	1.0475	2.07	0.238159		CaHSF8	TRV::CaHSF8-HTHH	24.86		Actin	TRV::CaHSF8-HTHH	23.88	23.8125
TRV::CaHSF8-HTHH	24.18	23.8125	-1.0225	0.3675	1.39	0.381565		CaHSF8	TRV::CaHSF8-HTHH	24.18		Actin	TRV::CaHSF8-HTHH	24.28	23.8125
TRV::CaHSF8-HTHH	24.95	23.8125	-1.0225	1.1375	2.16	0.223756		CaHSF8	TRV::CaHSF8-HTHH	24.95		Actin	TRV::CaHSF8-HTHH	22.95	23.8125
TRV::CaHSF8-RSHT	24.53	23.635	-1.0225	0.895	1.9175	0.264713		CaHSF8	TRV::CaHSF8-RSHT	24.53		Actin	TRV::CaHSF8-RSHT	23.17	23.635
TRV::CaHSF8-RSHT	25	23.635	-1.0225	1.365	2.3875	0.191113		CaHSF8	TRV::CaHSF8-RSHT	25		Actin	TRV::CaHSF8-RSHT	23.83	23.635
TRV::CaHSF8-RSHT	25.24	23.635	-1.0225	1.605	2.6275	0.161824		CaHSF8	TRV::CaHSF8-RSHT	25.24		Actin	TRV::CaHSF8-RSHT	24.01	23.635
TRV::CaHSF8-RSHT	24.24	23.635	-1.0225	0.605	1.6275	0.323649		CaHSF8	TRV::CaHSF8-RSHT	24.24		Actin	TRV::CaHSF8-RSHT	23.53	23.635
FIG S7c
RSRT	1	2	3	4	5	6	7	8	9	10	11	12	average	standard error
TRV::00	0	0	0	0	0	0	0	0	0	0	0	0	0	0
TRV::CaHSF8	0	0	0	0	0	0	0	0	0	0	0	0	0	0
TRV::00	0	0	0	0	0	0	0	0	0	0	0	0	0	0
TRV::CaHSF8	0	0	0	0	0	0	0	0	0	0	0	0	0	0
TRV::00	0	0	0	0	0	0	0	0	0	0	0	0	0	0
TRV::CaHSF8	0	0	0	0	0	0	0	0	0	0	0	0	0	0
TRV::00	0	0	0	0	0	0	0	0	0	0	0	0	0	0
TRV::CaHSF8	0	0	0	0	0	0	0	0	0	0	0	0	0	0
TRV::00	0	0	0	0	0	0	0	0	0	0	0	0	0	0
TRV::CaHSF8	0	0	0	0	0	0	0	0	0	0	0	0	0	0
TRV::00	0	1	0	0	1	1	0	1	0	0	1	0	0.4167	0.1486
TRV::CaHSF8	1	0	1	0	0	1	0	0	1	0	0	0	0.3333	0.1421
TRV::00	1	2	1	0	2	2	1	1	0	1	1	1	1.0833	0.193
TRV::CaHSF8	2	1	1	1	1	2	1	0	2	0	1	0	1	0.2132
TRV::00	2	3	2	1	2	3	2	2	1	2	2	2	2	0.1741
TRV::CaHSF8	3	2	2	2	2	3	2	1	3	1	2	1	2	0.2132
TRV::00	3	4	3	2	3	4	3	3	2	3	3	3	3	0.1741
TRV::CaHSF8	4	3	3	3	3	4	3	2	4	2	3	2	3	0.2132
TRV::00	4	4	4	3	4	4	4	4	3	4	4	4	3.8333	0.1124
TRV::CaHSF8	4	4	4	4	4	4	4	3	4	3	4	3	3.75	0.1306
TRV::00	4	4	4	4	4	4	4	4	4	4	4	4	4	0
TRV::CaHSF8	4	4	4	4	4	4	4	4	4	3	4	3	3.8333	0.1124
TRV::00	4	4	4	4	4	4	4	4	4	4	4	4	4	0
TRV::CaHSF8	4	4	4	4	4	4	4	4	4	4	4	4	4	0
RSHT	1	2	3	4	5	6	7	8	9	10	11	12	average	standard error
TRV::00	0	0	0	0	0	0	0	0	0	0	0	0	0	0
TRV::CaHSF8	0	1	0	1	0	0	1	1	0	1	0	1	0.5	0.1508
TRV::00	1	0	0	0	1	0	0	0	0	0	0	0	0.1667	0.1124
TRV::CaHSF8	1	2	0	2	1	1	2	1	1	2	1	1	1.25	0.1794
TRV::00	1	1	0	1	1	0	1	0	1	0	1	1	0.6667	0.1421
TRV::CaHSF8	2	3	1	3	2	2	3	2	2	3	2	2	2.25	0.1794
TRV::00	2	2	1	1	2	1	2	0	2	1	2	1	1.4167	0.193
TRV::CaHSF8	3	4	2	4	3	3	4	3	3	4	3	3	3.25	0.1794
TRV::00	3	3	2	2	3	2	3	1	3	2	3	2	2.4167	0.193
TRV::CaHSF8	4	4	3	4	4	4	4	4	4	4	4	4	3.9167	0.0833
TRV::00	4	4	2	3	4	3	3	2	4	3	3	3	3.1667	0.2072
TRV::CaHSF8	4	4	4	4	4	4	4	4	4	4	4	4	4	0
TRV::00	4	4	3	4	4	4	4	3	4	4	4	4	3.8333	0.1124
TRV::CaHSF8	4	4	4	4	4	4	4	4	4	4	4	4	4	0
TRV::00	4	4	4	4	4	4	4	4	4	4	4	4	4	0
TRV::CaHSF8	4	4	4	4	4	4	4	4	4	4	4	4	4	0
TRV::00	4	4	4	4	4	4	4	4	4	4	4	4	4	0
TRV::CaHSF8	4	4	4	4	4	4	4	4	4	4	4	4	4	0
TRV::00	4	4	4	4	4	4	4	4	4	4	4	4	4	0
TRV::CaHSF8	4	4	4	4	4	4	4	4	4	4	4	4	4	0
TRV::00	4	4	4	4	4	4	4	4	4	4	4	4	4	0
TRV::CaHSF8	4	4	4	4	4	4	4	4	4	4	4	4	4	0
TRV::00	4	4	4	4	4	4	4	4	4	4	4	4	4	0
TRV::CaHSF8	4	4	4	4	4	4	4	4	4	4	4	4	4	0
FIG S7d
	TRV::00									TRV::CaHSF8									P value：
48 hpi-RSRT	24	45	71	57	26	31	29	44	73	59	21	29	58	80	37	48	40	21	0.932801
96 hpi-RSRT	168	171	129	168	156	172	143	198	144	188	146	124	133	167	172	154	170	180	0.868632
48 hpi-RSHT	72	67	71	68	98	68	74	84	96	159	171	198	170	167	179	122	196	174	7.27362e-09
96 hpi-RSHT	117	185	160	132	171	192	244	236	208	574	308	579	320	457	404	433	466	592	2.10531e-06
FIG S7e
TRV::00-RTHH-flg22									TRV::00-HTHH-flg22
18180	20400	22890	20410	21450	25160	21415	892.987		2156	11110	12210	14890	2890	4557	7968.83	2020.6
19800	24460	22860	21820	22120	29050	23351.7	1183.43		4514	10840	16160	17230	3270	8059	10012.2	2173.58
31960	34620	24210	24290	21820	42230	29855	2923.44		17610	12810	35460	22280	3804	30120	20347.3	4299.93
87740	64080	32220	34310	34570	102900	59303.3	11428.6		50840	37830	66090	37880	10010	47740	41731.7	6969.6
110300	78430	47370	48140	63460	120100	77966.7	11615.5		70020	60270	79260	44280	27680	50720	55371.7	6913.58
113000	92580	57850	50510	75640	122500	85346.7	10879.7		80730	71180	83810	49010	48890	49030	63775	6237.63
115100	104300	61110	50250	78360	118500	87936.7	10764.4		85600	74860	84810	52030	60190	44800	67048.3	6429.62
100400	121100	72180	53050	76770	115300	89800	9962.58		88200	80390	92090	58250	64260	42140	70888.3	7206.51
100100	130400	82700	53750	71520	121500	93328.3	11016.2		91520	81690	94310	64650	63280	39400	72475	7753.37
91310	138500	88200	52480	62630	114200	91220	11891.6		88530	82420	95750	66750	61130	36620	71866.7	8067.83
83870	130900	85710	50780	55260	107800	85720	11402.7		83810	79300	90450	62920	57570	34060	68018.3	7760.59
79910	125400	84580	46700	52010	103600	82033.3	11188.6		78860	75220	87400	60330	56310	33320	65240	7262.75
78960	123800	88110	46520	50220	105200	82135	11304.8		73670	76550	89090	62070	54000	32760	64690	7373.61
72190	118100	88330	42580	45010	97810	77336.7	11156.9		68640	72970	85520	60120	51580	31160	61665	7032
65990	114900	83230	40050	40160	95260	73265	11265.3		62010	70760	82420	60210	48770	30320	59081.7	6717.46
65330	110900	80550	42120	41140	92080	72020	10380.5		54820	69250	82640	59570	48120	28420	57136.7	6900.86
59430	105500	76310	40070	38110	89940	68226.7	10142.5		60140	65510	78480	56700	45890	27330	55675	6534.03
58330	97960	71560	38380	37300	83370	64483.3	9106.86		48730	61530	73070	54830	44140	25110	51235	6089.17
53050	94790	69210	39220	34940	78990	61700	8734.61		46330	59370	73830	54430	40840	24080	49813.3	6334
53850	94550	66380	37710	33360	78420	60711.7	8842.79		42290	56200	70020	53750	39550	22750	47426.7	6066.25
49420	114300	64540	38240	31060	72990	61758.3	11232.7		38620	54160	70390	52700	36900	21470	45706.7	6335.15
49530	88940	62060	36430	32320	70460	56623.3	8017.54		35960	51250	66330	52750	34950	19220	43410	6205.41
47460	87640	60220	39850	30420	67840	55571.7	7720.96		34600	49450	67010	50100	31370	18770	41883.3	6355.05
45340	85410	57930	34690	29900	65020	53048.3	7722.12		33060	49210	67140	51260	29420	18010	41350	6626.79
46350	81160	58010	33570	30410	63640	52190	7186.82		29290	47170	63830	49740	27210	17140	39063.3	6475.92
41930	78210	56460	34630	28180	59970	49896.7	6900.78		27190	43690	61490	48150	24930	15560	36835	6390.68
42160	75130	54200	34210	28330	59330	48893.3	6474.81		25430	42930	60460	46240	22120	14310	35248.3	6503.46
38110	71890	55460	32590	25570	52080	45950	6360.03		22560	39010	56600	43610	19360	12850	32331.7	6245.08
37440	65230	52710	32140	25520	50280	43886.7	5505.41		21050	40680	54340	42280	17290	11790	31238.3	6283.46
35320	63580	50000	30060	23330	47590	41646.7	5517.52		18510	34980	50920	40430	15520	11340	28616.7	5891.7
32220	58740	44780	29310	20730	43800	38263.3	5045.67		16840	32100	48670	37910	14070	10630	26703.3	5658.05
32620	57620	41540	27790	20050	41340	36826.7	4875.57		16270	30770	47420	36180	12530	10070	25540	5562.3
31320	55190	45320	28170	20430	42010	37073.3	4743.31		13940	31480	43900	35270	11500	10570	24443.3	5311.45
29720	51390	42870	29370	19460	40850	35610	4293.49		12730	29860	43960	34470	10880	9210	23518.3	5423.36
28970	50670	41690	25130	19130	37590	33863.3	4329.79		12840	30220	43480	33000	9490	9420	23075	5379.2
28260	48790	38450	26100	20000	39180	33463.3	3926.44		12100	28300	41090	32960	9000	9370	22136.7	5138.78
28240	46830	39310	26780	19020	37800	32996.7	3767.22		11870	28300	40650	30970	8563	9174	21587.8	5040.48
28040	44680	38420	26520	19180	38240	32513.3	3533.25		11310	28460	41240	32580	8266	9124	21830	5250.3
28460	45420	40250	27710	19480	39770	33515	3660.78		11710	29180	40880	32430	7546	8890	21772.7	5278.77
27780	43350	37530	26010	19140	36810	31770	3338.7		10930	27840	39880	30890	7596	9637	21128.8	5030.86
TRV::CaHSF8-RTHH-flg22									TRV::00-RTHH-H2O
24640	23790	26410	19590	25880	18950	23210	1190.26		1473	5687	1076	3316	1660	620	2305.33	705.494
30460	24520	19620	20040	27610	67130	31563.3	6680.97		1373	2376	983	3150	2313	603	1799.67	361.327
79810	46900	56350	20230	33680	120400	59561.7	13435.8		1410	1570	953	3427	2590	1526	1912.67	341.262
101800	92300	96820	23040	61220	145200	86730	15353.1		2296	1773	1453	3701	4954	5651	3304.67	649.246
94100	106700	94740	21980	84990	147900	91735	15188		4421	2770	2786	4897	9497	9337	5618	1142.14
92340	110400	104500	25390	101900	145300	96638.3	14664.4		9624	6628	5724	7929	13380	10610	8982.5	1049.73
88160	106500	113500	31110	113800	131500	97428.3	13179.9		13620	10810	6382	12020	14610	11000	11407	1071.15
96880	104200	119600	38510	133800	119900	102148	12586.7		15020	13940	6232	16160	14510	10630	12748.7	1377.13
102700	103400	123800	46720	142000	108500	104520	11946.3		17330	15420	6065	18730	14460	10470	13745.8	1753.78
96500	99920	115600	46450	146800	102400	101278	12144.3		16620	15240	5717	19310	13720	9924	13421.8	1824.93
89680	94470	106600	45820	137800	93200	94595	11075.4		15980	14780	5504	17740	13030	9500	12755.7	1688.19
92780	90930	99740	46100	130900	88020	91411.7	10131.7		14930	13700	5207	16640	13270	9164	12151.8	1569.38
91060	88590	95110	44570	136100	84660	90015	10861.3		14560	13100	4947	16090	13200	8766	11777.2	1544.14
89510	85090	85200	44500	128800	78590	85281.7	10027.3		12740	12800	4497	15780	12640	8403	11143.3	1497.37
86080	84590	77250	45760	118200	73580	80910	8713.75		12200	10970	4231	14990	12520	7969	10480	1424.54
83910	78410	68050	43200	88120	67930	71603.3	6017.23		10890	10290	4171	13760	12450	7398	9826.5	1307.92
80540	75450	54350	42240	78750	64380	65951.7	5691.48		9880	9974	3864	12420	11380	6988	9084.33	1172.22
81740	74820	49660	40110	75510	58730	63428.3	6160.9		9084	8516	3811	11550	11530	5782	8378.83	1156.03
77330	69740	43260	39310	70210	54360	59035	5854.64		8389	7949	3724	10930	11470	5381	7973.83	1129.39
74770	69070	39440	37880	68180	50300	56606.7	6019.27		7669	7282	3286	10300	10970	4937	7407.33	1108.46
71180	63140	37950	39060	62110	46030	53245	5231.77		6872	6298	3203	9460	10300	4081	6702.33	1052.21
72420	64760	37180	39910	59480	42520	52711.7	5498.43		6405	6308	3263	8809	9704	3751	6373.33	965.831
69310	60980	36260	39080	58830	37910	50395	5335.08		5577	5417	3100	8226	9630	2890	5806.67	1007.04
68940	60760	35760	37820	56470	36240	49331.7	5411.28		4671	5234	2763	7809	8890	2650	5336.17	957.923
67590	60090	36730	37960	56060	32440	48478.3	5435.11		4344	4561	2926	7415	8749	2253	5041.33	947.915
64660	55420	35900	35510	54610	31590	46281.7	5083.43		4064	4301	2656	6855	8233	2160	4711.5	886.92
63920	53150	33420	34780	52010	28340	44270	5234.59		3747	3987	2700	5818	7543	1760	4259.17	785.754
59780	48990	30430	33380	48300	25590	41078.3	4935.81		3487	3611	2476	5377	7045	1530	3921	744.772
56570	46620	27920	32240	45670	24940	38993.3	4647		3050	3290	2320	4974	6492	1363	3581.5	693.034
54970	45830	25540	29180	44730	23330	37263.3	4829.25		2843	3063	2380	4854	6208	1003	3391.83	691.384
51110	42060	24820	28990	39220	21110	34551.7	4277.4		2536	2746	1966	4297	5591	963	3016.5	621.204
48110	41210	23650	27920	37560	20570	33170	4027.92		2403	2500	2006	4241	5331	883	2894	600.517
47090	40030	21930	26290	37850	19970	32193.3	4099.18		2220	2290	1886	3844	4714	950	2650.67	512.996
48880	39330	22150	27540	36420	18100	32070	4308.57		2160	2053	1706	3854	4747	810	2555	544.317
47090	38400	19100	25260	35470	17460	30463.3	4377.31		1866	1986	1686	3374	4601	810	2387.17	507.897
44930	38800	17890	25780	33930	17560	29815	4199.2		2050	1816	1666	3347	4001	750	2271.67	443.659
44940	39380	19630	24570	33930	17110	29926.7	4182.55		1736	1916	1493	3303	4061	646	2192.5	468.162
46330	39710	18360	25430	34100	17570	30250	4372.48		1753	1726	1613	3273	4027	760	2192	451.28
45510	39890	18790	26790	35150	17430	30593.3	4271.21		1593	1913	1610	3130	4051	730	2171.17	448.638
43870	37930	18700	25330	34280	16870	29496.7	4061.87		1783	1860	1646	3106	3874	703	2162	423.342
TRV::00-RTHH-H2O									TRV::CaHSF8-RTHH-H2O
340	2670	223	203	3316	336	1181.33	528.911		260	266	133	286	303	2770	669.667	384.123
296	2943	223	156	2730	413	1126.83	495.196		410	430	126	256	416	1173	468.5	136.06
316	3153	250	173	1206	516	935.667	428.225		440	453	200	400	543	1093	521.5	112.612
323	3777	230	70	1026	540	994.333	522.811		546	480	296	463	540	1206	588.5	117.679
306	4594	286	86	1103	543	1153	641.67		713	476	486	586	373	1283	652.833	122.77
293	5767	240	56	1143	626	1354.17	818.206		673	506	420	570	280	1296	624.167	132.369
313	6088	343	86	1100	673	1433.83	859.819		800	576	460	546	256	1220	643	124.134
316	7045	293	53	1100	723	1588.33	1005.77		733	620	633	693	276	1386	723.5	135.307
416	7202	373	46	1116	796	1658.17	1021.51		940	746	776	870	360	1476	861.333	134.989
376	7579	416	73	1246	993	1780.5	1070.81		1006	753	886	886	343	1500	895.667	139.779
360	7499	453	70	1286	1020	1781.33	1057.12		1043	906	1016	1006	403	1710	1014	155.484
353	7733	430	76	1326	993	1818.5	1093.13		1216	820	1050	960	446	1663	1025.83	151.441
410	7749	473	40	1463	1066	1866.83	1090.45		1286	820	1300	836	380	1800	1070.33	184.527
416	7719	420	63	1453	1013	1847.33	1087.78		1210	780	1393	1053	370	1856	1110.33	190.493
390	7318	500	60	1226	1146	1773.33	1026.14		1366	830	1426	1013	306	1803	1124	195.696
493	7282	546	50	1500	1120	1831.83	1013		1440	823	1576	1156	443	2006	1240.67	207.886
400	7486	553	36	1543	1196	1869	1045.62		1506	943	1666	1060	390	1963	1254.67	211.921
456	6845	600	56	1300	1023	1713.33	950.856		1426	850	2000	1273	403	1913	1310.83	229.055
426	6598	606	53	1546	1210	1739.83	909.475		1426	980	1906	1326	476	1873	1331.17	203.283
520	6548	650	40	1736	1270	1794	895.774		1673	1003	1923	1436	390	2086	1418.5	235.443
543	6622	636	56	1530	1320	1784.5	905.692		1820	930	2170	1280	533	1963	1449.33	239.134
476	6212	730	83	1546	1343	1731.67	842.566		2010	980	2450	1520	513	2273	1624.33	284.427
583	6332	820	40	1966	1270	1835.17	856.011		1893	983	2546	1610	510	2326	1644.67	291.774
626	6162	893	33	1436	1350	1750	827.819		2023	1153	2476	1633	550	2373	1701.33	278.17
526	6152	940	50	1746	1363	1796.17	825.949		2086	1223	2566	1660	513	2573	1770.17	301.369
593	5855	1030	60	1803	1450	1798.5	775.365		2176	1160	2526	1690	583	2713	1808	307.518
516	5942	983	70	1613	1456	1763.33	792.507		2083	1280	2603	1833	600	2473	1812	283.257
580	5922	1033	63	1923	1643	1860.67	783.554		2150	1173	2640	2083	710	2453	1868.17	283.233
543	5691	993	50	1806	1530	1768.83	754.63		2146	1266	2556	1736	496	2566	1794.33	301.27
646	5905	1136	70	1513	1480	1791.67	778.19		2330	1300	2580	2110	546	2313	1863.17	290.935
520	6222	1123	50	1576	1523	1835.67	830.538		2273	1433	2626	2143	500	2773	1958	318.211
676	6255	1210	66	1620	1600	1904.5	824.489		2193	1343	2773	2163	506	2763	1956.83	328.972
566	5882	1203	46	1633	1496	1804.33	777.078		2406	1396	2580	2086	536	2800	1967.33	318.431
520	5868	1226	73	1563	1490	1790	775.505		2316	1326	2583	2060	600	2630	1919.17	298.855
540	5637	1170	43	1476	1373	1706.5	745.896		2056	1203	2200	2316	533	2580	1814.67	291.576
533	5307	1286	73	1456	1480	1689.17	693.183		2233	1260	2280	2190	483	2563	1834.83	296.787
603	5581	1350	33	1186	1293	1674.33	737.73		1993	1213	2310	2050	470	2806	1807	311.139
540	5294	1290	30	933	1460	1591.17	703.054		1906	1296	2413	2450	460	2756	1880.17	322.081
573	5171	1506	43	810	1783	1647.67	684.832		2043	1210	2523	2050	523	2690	1839.83	307.575
540	4914	1290	46	820	1293	1483.83	650.617		1696	1173	2280	2133	443	2876	1766.83	322.226
TRV::00-HTHH-H2O									TRV::CaHSF8-HTHH-H2O
166	76	1490	63	466	2556	802.833	377.876		106	2670	140	110	2286	103	902.5	457.08
210	100	1330	96	583	2153	745.333	310.662		73	2943	130	96	1536	106	814	443.711
246	100	933	110	760	2406	759.167	327.513		80	3153	210	123	926	113	767.5	451.631
303	90	1096	113	986	2466	842.333	337.889		80	3777	190	113	420	83	777.167	549.756
343	90	776	106	1103	1996	735.667	273.483		90	4594	280	170	150	113	899.5	674.967
363	73	793	66	1100	1813	701.333	253.644		80	5767	193	223	233	116	1102	852.007
296	73	693	100	1176	1553	648.5	226.977		120	6088	250	190	250	120	1169.67	898.222
413	66	613	160	1386	1416	675.667	221.309		90	7045	323	216	316	126	1352.67	1039.88
486	70	730	100	1650	1323	726.5	240.948		96	7202	453	316	283	130	1413.33	1057.97
486	53	720	116	1690	1070	689.167	231.07		143	7579	413	326	373	80	1485.67	1113.56
606	66	633	150	2166	843	744	282.635		156	7499	390	460	396	110	1501.83	1096.19
593	73	590	123	2150	386	652.5	285.636		163	7733	473	413	440	123	1557.5	1128.84
640	120	636	136	2280	400	702	300.396		150	7749	476	396	530	100	1566.83	1130.56
636	80	600	150	2123	513	683.667	276.852		133	7719	470	556	550	116	1590.67	1121.33
623	96	546	143	2226	413	674.5	294.007		133	7318	540	456	593	110	1525	1060.4
660	136	506	153	2220	466	690.167	289.689		133	7282	526	566	640	100	1541.17	1051.6
700	100	526	153	2546	473	749.667	338.868		156	7486	566	580	610	110	1584.67	1080.62
800	110	533	156	2776	566	823.5	369.615		150	6845	570	550	720	93	1488	982.431
823	110	553	180	2550	536	792	335.57		156	6598	560	580	700	106	1450	944.195
820	123	523	170	2813	566	835.833	373.853		140	6548	600	573	816	93	1461.67	934.522
883	123	546	133	3066	600	891.833	411.595		123	6622	746	663	806	140	1516.67	938.818
936	110	530	173	3083	603	905.833	413.129		173	6212	800	613	866	120	1464	874.63
983	123	463	166	3330	586	941.833	451.336		146	6332	696	586	903	93	1459.33	897.365
933	113	476	130	3186	603	906.833	431.627		123	6162	813	650	890	146	1464	866.386
1066	133	543	190	3531	630	1015.5	476.166		116	6152	746	613	1096	133	1476	865.067
1003	106	600	203	3464	743	1019.83	463.364		130	5855	776	620	1050	120	1425.17	820.142
1226	160	610	156	3564	753	1078.17	477.829		116	5942	970	790	1140	113	1511.83	824.694
1143	130	670	230	4127	826	1187.67	554.683		146	5922	926	610	1200	123	1487.83	824.861
1053	150	670	200	3911	663	1107.83	526.834		176	5691	833	720	1146	86	1442	790.135
1223	140	720	153	4121	843	1200	555.538		180	5905	866	713	1130	96	1481.67	821.142
936	140	736	173	4211	780	1162.67	570.026		166	6222	943	720	1266	106	1570.5	865.442
1190	136	736	150	4131	746	1181.5	558.888		160	6255	920	710	1113	123	1546.83	872.399
1170	163	633	190	4321	760	1206.17	585.754		113	5882	940	510	1243	96	1464	824.097
1366	136	676	220	4167	863	1238	560.323		156	5868	983	740	1286	126	1526.5	810.694
1293	173	746	173	4107	873	1227.5	549.678		110	5637	930	690	1146	96	1434.83	783.491
1026	150	740	193	4537	860	1251	614.5		120	5307	876	696	1283	96	1396.33	733.85
1116	120	653	123	3941	820	1128.83	533.846		173	5581	936	686	1250	93	1453.17	771.456
1183	150	730	170	4111	876	1203.33	551.851		136	5294	890	716	1163	86	1380.83	731.616
1183	113	720	163	4327	830	1222.67	586.884		153	5171	806	693	1180	150	1358.83	711.588
1406	166	663	190	3921	830	1196	526.01		83	4914	920	606	1033	130	1281	679.177

## Sheet: Figure S8
FIG S8a
Sample	Ct	avg Ct(EF1α)	cf	dCt	ddCt	RQ	Primer:			23.965				0.0925	P value：
WT	23.72	23.8725	0.0925	-0.1525	-0.245	1.18509	CaHSF8	WT	23.72		Actin	WT	23.35	23.8725	WT vs 1#	0.00194782
WT	24.18	23.8725	0.0925	0.3075	0.215	0.861546	CaHSF8	WT	24.18		Actin	WT	24.19	23.8725	WT vs 2#	3.58519e-05
WT	23.81	23.8725	0.0925	-0.0625	-0.155	1.11342	CaHSF8	WT	23.81		Actin	WT	24	23.8725
WT	24.15	23.8725	0.0925	0.2775	0.185	0.879649	CaHSF8	WT	24.15		Actin	WT	23.95	23.8725
CaHSF8-1#	18.13	24.105	0.0925	-5.975	-6.0675	67.0656	CaHSF8	CaHSF8-1#	18.13		Actin	CaHSF8-1#	24.13	24.105
CaHSF8-1#	17.78	24.105	0.0925	-6.325	-6.4175	85.4791	CaHSF8	CaHSF8-1#	17.78		Actin	CaHSF8-1#	23.94	24.105
CaHSF8-1#	16.95	24.105	0.0925	-7.155	-7.2475	151.955	CaHSF8	CaHSF8-1#	16.95		Actin	CaHSF8-1#	24.3	24.105
CaHSF8-1#	17.74	24.105	0.0925	-6.365	-6.4575	87.8823	CaHSF8	CaHSF8-1#	17.74		Actin	CaHSF8-1#	24.05	24.105
CaHSF8-2#	17.48	23.855	0.0925	-6.375	-6.4675	88.4935	CaHSF8	CaHSF8-2#	17.48		Actin	CaHSF8-2#	23.46	23.855
CaHSF8-2#	17.75	23.855	0.0925	-6.105	-6.1975	73.3894	CaHSF8	CaHSF8-2#	17.75		Actin	CaHSF8-2#	24.14	23.855
CaHSF8-2#	17.22	23.855	0.0925	-6.635	-6.7275	105.969	CaHSF8	CaHSF8-2#	17.22		Actin	CaHSF8-2#	24.09	23.855
CaHSF8-2#	17.75	23.855	0.0925	-6.105	-6.1975	73.3894	CaHSF8	CaHSF8-2#	17.75		Actin	CaHSF8-2#	23.73	23.855
FIG S8c
RSHT
	1	2	3	4	5	6	7	8	9	10	11	12	average	standard error
WT	0	0	0	0	0	0	0	0	0	0	0	0	0	0
1#	0	0	0	0	0	0	0	0	0	0	0	0	0	0
2#	0	0	0	0	0	0	0	0	0	0	0	0	0	0
													average	standard error
WT	1	0	1	0	1	0	0	0	1	0	1	0	0.4167	0.1486
1#	0	0	0	0	0	0	0	0	0	0	0	0	0	0
2#	0	0	0	0	0	0	0	0	0	0	0	0	0	0
													average	standard error
WT	2	1	2	1	1	1	1	1	2	1	2	1	1.3333	0.1421
1#	0	0	0	0	0	0	0	0	0	0	0	0	0	0
2#	0	0	0	0	0	0	0	0	0	0	0	0	0	0
													average	standard error
WT	3	2	3	2	2	2	2	2	3	2	3	2	2.3333	0.1421
1#	0	0	0	0	0	0	0	0	0	0	0	0	0	0
2#	0	0	0	0	0	0	0	0	0	0	0	0	0	0
													average	standard error
WT	4	3	4	3	3	3	3	3	4	3	3	4	3.3333	0.1421
1#	0	1	0	1	0	0	0	1	0	0	0	1	0.4167	0.1486
2#	0	0	1	0	0	1	0	0	1	1	0	1	0.3333	0.1421
													average	standard error
WT	4	4	4	4	3	4	4	4	4	4	4	4	3.9167	0.0833
1#	1	2	1	2	1	1	1	2	1	1	1	2	1.3333	0.1421
2#	1	1	2	1	1	2	1	1	2	2	1	1	1.3333	0.1421
													average	standard error
WT	4	4	4	4	4	4	4	4	4	4	4	4	4	0
1#	2	3	2	3	2	2	2	2	2	2	2	3	2.1667	0.1124
2#	2	2	2	2	2	3	2	2	2	3	2	2	2.25	0.1306
													average	standard error
WT	4	4	4	4	4	4	4	4	4	4	4	4	4	0
1#	3	3	3	3	3	2	3	3	3	3	3	3	2.8333	0.2072
2#	3	3	2	3	2	4	2	3	2	4	3	3	2.9167	0.0833
													average	standard error
WT	4	4	4	4	4	4	4	4	4	4	4	4	4	0
1#	4	4	3	4	3	3	3	4	3	4	4	4	3.3333	0.1421
2#	3	3	3	3	3	4	3	4	3	4	3	4	3.5833	0.1486
													average	standard error
WT	4	4	4	4	4	4	4	4	4	4	4	4	4	0
1#	4	4	4	4	4	4	4	4	4	4	4	4	4	0
2#	4	4	4	4	4	4	4	4	4	4	4	4	4	0
													average	standard error
WT	4	4	4	4	4	4	4	4	4	4	4	4	4	0
1#	4	4	4	4	4	4	4	4	4	4	4	4	4	0
2#	4	4	4	4	4	4	4	4	4	4	4	4	4	0
													average	standard error
WT	4	4	4	4	4	4	4	4	4	4	4	4	4	0
1#	4	4	4	4	4	4	4	4	4	4	4	4	4	0
2#	4	4	4	4	4	4	4	4	4	4	4	4	4	0
RSRT
	1	2	3	4	5	6	7	8	9	10	11	12	average	standard error
WT	0	0	0	0	0	0	0	0	0	0	0	0	0	0
1#	0	0	0	0	0	0	0	0	0	0	0	0	0	0
2#	0	0	0	0	0	0	0	0	0	0	0	0	0	0
													average	standard error
WT	0	0	0	0	0	0	0	0	0	0	0	0	0	0
1#	0	0	0	0	0	0	0	0	0	0	0	0	0	0
2#	0	0	0	0	0	0	0	0	0	0	0	0	0	0
													average	standard error
WT	0	0	0	0	0	0	0	0	0	0	0	0	0	0
1#	0	0	0	0	0	0	0	0	0	0	0	0	0	0
2#	0	0	0	0	0	0	0	0	0	0	0	0	0	0
													average	standard error
WT	0	1	0	0	0	1	0	1	1	0	0	1	0.4167	0.1486
1#	1	0	1	0	1	0	0	1	0	0	1	0	0.4167	0.1486
2#	1	0	1	0	1	1	0	0	1	0	1	1	0.5833	0.1486
													average	standard error
WT	1	1	0	1	0	1	1	1	1	1	1	1	0.8333	0.1124
1#	1	0	1	1	1	0	1	1	1	1	1	1	0.8333	0.1124
2#	1	1	2	0	1	1	1	1	1	1	1	1	1	0.1231
													average	standard error
WT	2	1	1	2	1	2	1	1	1	2	2	2	1.5	0.1508
1#	1	1	1	2	2	1	1	2	2	2	2	2	1.5833	0.1486
2#	2	1	2	1	2	2	1	1	2	2	1	2	1.5833	0.1486
													average	standard error
WT	3	2	2	3	2	3	2	2	2	3	3	3	2.5	0.1508
1#	2	2	2	3	3	2	2	3	3	3	3	3	2.5833	0.1486
2#	3	2	3	2	3	3	2	2	3	3	2	3	2.5833	0.1486
													average	standard error
WT	4	3	3	4	3	4	3	3	3	4	4	4	3.5	0.1508
1#	3	3	3	4	4	3	3	4	4	4	4	4	3.5833	0.1486
2#	4	3	4	3	4	4	3	3	4	4	3	4	3.5833	0.1486
													average	standard error
WT	4	4	3	4	4	4	4	3	4	4	4	4	3.8333	0.1124
1#	4	3	4	4	4	4	3	4	4	4	4	4	3.8333	0.1124
2#	4	4	4	3	4	4	4	3	4	4	4	4	3.8333	0.1124
													average	standard error
WT	4	4	4	4	4	4	4	3	4	4	4	4	3.9167	0.0833
1#	4	3	4	4	4	4	4	4	4	4	4	4	3.9167	0.0833
2#	4	4	4	3	4	4	4	4	4	4	4	4	3.9167	0.0833
													average	standard error
WT	4	4	4	4	4	4	4	4	4	4	4	4	4	0
1#	4	4	4	4	4	4	4	4	4	4	4	4	4	0
2#	4	4	4	4	4	4	4	4	4	4	4	4	4	0
													average	standard error
WT	4	4	4	4	4	4	4	4	4	4	4	4	4	0
1#	4	4	4	4	4	4	4	4	4	4	4	4	4	0
2#	4	4	4	4	4	4	4	4	4	4	4	4	4	0
FIG S8d											P value：
	WT	WT	WT	WT	WT	WT	WT	WT	WT		48 hpi-RSRT	2#	1#	WT
48 hpi-RSRT	24	32	56	54	28	34	36	18	33		2#		0.3945	0.3598
96 hpi-RSRT	124	156	120	185	171	154	161	158	140		1#	4.3333		0.9474
48 hpi-RSHT	163	172	144	165	167	180	196	174	168		WT	4.6667	0.3333
96 hpi-RSHT	385	274	320	474	418	398	378	340	485		96 hpi-RSRT	1#	WT	2#
											1#		0.3069	0.0882
	1#	1#	1#	1#	1#	1#	1#	1#	1#		WT	9.3333		0.4705
48 hpi-RSRT	34	42	40	33	36	46	15	43	29		2#	15.8889	6.5556
96 hpi-RSRT	144	128	177	165	178	148	147	178	188		48 hpi-RSHT	WT	1#	2#
48 hpi-RSHT	72	37	56	54	43	67	65	66	48		WT		0.0001	0.0001
96 hpi-RSHT	83	95	94	77	132	43	79	96	108		1#	113.444		0.0371
											2#	126.667	13.2222
	2#	2#	2#	2#	2#	2#	2#	2#	2#		96 hpi-RSHT	WT	1#	2#
48 hpi-RSRT	33	58	42	29	31	32	40	48	44		WT		0.0001	0.0001
96 hpi-RSRT	147	166	145	138	144	165	130	121	154		1#	296.111		0.9257
48 hpi-RSHT	33	38	65	47	43	56	40	43	24		2#	298	1.8889
96 hpi-RSHT	104	71	85	97	98	81	88	84	82

## Sheet: Figure S9
FIG S9a
Sample	Ct	avg Ct(EF1α)	cf	dCt	ddCt	RQ		Primer:			24.89	Primer:
101-1-c-2-3-RTHH	25.23	22.3133	2.57667	2.91667	0.34	0.790041	24.89	CaKAN3	101-1-c-2-3-RTHH	25.23		Actin	101-1-c-2-3-RTHH	22.4	22.3133	2.57667		P value：
101-1-c-2-3-RTHH	24.75	22.3133	2.57667	2.43667	-0.14	1.10191	24.89	CaKAN3	101-1-c-2-3-RTHH	24.75		Actin	101-1-c-2-3-RTHH	22.19	22.3133	-0.00552734			101-1-c-2-3-RSHT	101-1-c-2-3-HTHH	101-1-c-2-3-RTHH	101-1-c-2-3-RTRS
101-1-c-2-3-RTHH	24.69	22.3133	2.57667	2.37667	-0.2	1.1487	24.89	CaKAN3	101-1-c-2-3-RTHH	24.69		Actin	101-1-c-2-3-RTHH	22.35	22.3133	0.00164326		101-1-c-2-3-RSHT		0.0193	0.0001	0.0001
101-1-c-2-3-RTRS	24.85	22.1733	2.57667	2.67667	0.1	0.933033		CaKAN3	101-1-c-2-3-RTRS	24.85		Actin	101-1-c-2-3-RTRS	22.22	22.1733	-0.00418285		101-1-c-2-3-HTHH	2.0719		0.0001	0.0001
101-1-c-2-3-RTRS	24.91	22.1733	2.57667	2.73667	0.16	0.895025		CaKAN3	101-1-c-2-3-RTRS	24.91		Actin	101-1-c-2-3-RTRS	22.19	22.1733	0.000751654		101-1-c-2-3-RTHH	11.1018	9.0299		0.8763
101-1-c-2-3-RTRS	24.95	22.1733	2.57667	2.77667	0.2	0.870551		CaKAN3	101-1-c-2-3-RTRS	24.95		Actin	101-1-c-2-3-RTRS	22.11	22.1733	-0.00285628		101-1-c-2-3-RTRS	11.2158	9.1439	0.114
101-1-c-2-3-HTHH	21.47	22.1467	2.57667	-0.676667	-3.25333	9.53566		CaKAN3	101-1-c-2-3-HTHH	21.47		Actin	101-1-c-2-3-HTHH	21.87	22.1467
101-1-c-2-3-HTHH	21.31	22.1467	2.57667	-0.836667	-3.41333	10.6541		CaKAN3	101-1-c-2-3-HTHH	21.31		Actin	101-1-c-2-3-HTHH	22.29	22.1467				192-3-HTHH	192-3-RSHT	192-3-RTHH	192-3-RTRS
101-1-c-2-3-HTHH	21.41	22.1467	2.57667	-0.736667	-3.31333	9.9406		CaKAN3	101-1-c-2-3-HTHH	21.41		Actin	101-1-c-2-3-HTHH	22.28	22.1467			192-3-HTHH		0.006	0.0001	0.0001
101-1-c-2-3-RSHT	21.46	22.2767	2.57667	-0.816667	-3.39333	10.5074		CaKAN3	101-1-c-2-3-RSHT	21.46		Actin	101-1-c-2-3-RSHT	22.03	22.2767			192-3-RSHT	1.4003		0.0001	0.0001
101-1-c-2-3-RSHT	21.07	22.2767	2.57667	-1.20667	-3.78333	13.7688		CaKAN3	101-1-c-2-3-RSHT	21.07		Actin	101-1-c-2-3-RSHT	22.47	22.2767			192-3-RTHH	13.0354	11.635		0.7992
101-1-c-2-3-RSHT	21.26	22.2767	2.57667	-1.01667	-3.59333	12.0698		CaKAN3	101-1-c-2-3-RSHT	21.26		Actin	101-1-c-2-3-RSHT	22.33	22.2767			192-3-RTRS	13.1347	11.7344	0.0993
192-3-RTHH	24.75	22.1733	2.57667	2.57667	0	1		CaKAN3	192-3-RTHH	24.75		Actin	192-3-RTHH	22.02	22.1733
192-3-RTHH	25.03	22.1733	2.57667	2.85667	0.28	0.823591		CaKAN3	192-3-RTHH	25.03		Actin	192-3-RTHH	22.14	22.1733				GZN-7-RSHT	GZN-7-HTHH	GZN-7-RTRS	GZN-7-RTHH
192-3-RTHH	25.09	22.1733	2.57667	2.91667	0.34	0.790041		CaKAN3	192-3-RTHH	25.09		Actin	192-3-RTHH	22.36	22.1733			GZN-7-RSHT		0.0002	0.0001	0.0001
192-3-RTRS	24.89	22.1767	2.57667	2.71333	0.136667	0.909618		CaKAN3	192-3-RTRS	24.89		Actin	192-3-RTRS	22.12	22.1767			GZN-7-HTHH	8.0317		0.052	0.0288
192-3-RTRS	25.05	22.1767	2.57667	2.87333	0.296667	0.814131		CaKAN3	192-3-RTRS	25.05		Actin	192-3-RTRS	22.27	22.1767			GZN-7-RTRS	10.7846	2.753		0.7143
192-3-RTRS	25.51	22.1767	2.57667	3.33333	0.756667	0.591862		CaKAN3	192-3-RTRS	25.51		Actin	192-3-RTRS	22.14	22.1767			GZN-7-RTHH	11.2425	3.2108	0.4578
192-3-HTHH	21.3	22.5033	2.57667	-1.20333	-3.78	13.737		CaKAN3	192-3-HTHH	21.3		Actin	192-3-HTHH	22.26	22.5033
192-3-HTHH	21.21	22.5033	2.57667	-1.29333	-3.87	14.6213		CaKAN3	192-3-HTHH	21.21		Actin	192-3-HTHH	22.56	22.5033				GZN-13-42-HTHH	GZN-13-42-RSHT	GZN-13-42-RTHH	GZN-13-42-RTRS
192-3-HTHH	21.34	22.5033	2.57667	-1.16333	-3.74	13.3614		CaKAN3	192-3-HTHH	21.34		Actin	192-3-HTHH	22.69	22.5033			GZN-13-42-HTHH		0.2855	0.0005	0.0005
192-3-RSHT	21.32	22.3033	2.57667	-0.983333	-3.56	11.7942		CaKAN3	192-3-RSHT	21.32		Actin	192-3-RSHT	22.53	22.3033			GZN-13-42-RSHT	0.8566		0.0021	0.002
192-3-RSHT	21.18	22.3033	2.57667	-1.12333	-3.7	12.996		CaKAN3	192-3-RSHT	21.18		Actin	192-3-RSHT	21.99	22.3033			GZN-13-42-RTHH	4.1948	3.3382		0.9547
192-3-RSHT	21.21	22.3033	2.57667	-1.09333	-3.67	12.7286		CaKAN3	192-3-RSHT	21.21		Actin	192-3-RSHT	22.39	22.3033			GZN-13-42-RTRS	4.2387	3.382	0.0439
GZN-7-RTHH	25.46	22.19	2.57667	3.27	0.693333	0.618423		CaKAN3	GZN-7-RTHH	25.46		Actin	GZN-7-RTHH	22.12	22.19
GZN-7-RTHH	25.09	22.19	2.57667	2.9	0.323333	0.799221		CaKAN3	GZN-7-RTHH	25.09		Actin	GZN-7-RTHH	22.34	22.19				XJ116-RSHT	XJ116-RTHH	XJ116-HTHH	XJ116-RTRS
GZN-7-RTHH	25.37	22.19	2.57667	3.18	0.603333	0.658231		CaKAN3	GZN-7-RTHH	25.37		Actin	GZN-7-RTHH	22.11	22.19			XJ116-RSHT		0.348	0.1749	0.131
GZN-7-RTRS	24.73	22.4167	2.57667	2.31333	-0.263333	1.20025		CaKAN3	GZN-7-RTRS	24.73		Actin	GZN-7-RTRS	22.72	22.4167			XJ116-RTHH	0.178		0.6362	0.5124
GZN-7-RTRS	24.77	22.4167	2.57667	2.35333	-0.223333	1.16743		CaKAN3	GZN-7-RTRS	24.77		Actin	GZN-7-RTRS	22.31	22.4167			XJ116-HTHH	0.2658	0.0878		0.8512
GZN-7-RTRS	24.88	22.4167	2.57667	2.46333	-0.113333	1.08172		CaKAN3	GZN-7-RTRS	24.88		Actin	GZN-7-RTRS	22.22	22.4167			XJ116-RTRS	0.3004	0.1224	0.0346
GZN-7-HTHH	23.06	22.19	2.57667	0.87	-1.70667	3.26406		CaKAN3	GZN-7-HTHH	23.06		Actin	GZN-7-HTHH	22.37	22.19
GZN-7-HTHH	22.56	22.19	2.57667	0.37	-2.20667	4.61608		CaKAN3	GZN-7-HTHH	22.56		Actin	GZN-7-HTHH	22.13	22.19				GZN13-36-HTHH	GZN13-36-RSHT	GZN13-36-RTRS	GZN13-36-RTHH
GZN-7-HTHH	22.83	22.19	2.57667	0.64	-1.93667	3.8282		CaKAN3	GZN-7-HTHH	22.83		Actin	GZN-7-HTHH	22.07	22.19			GZN13-36-HTHH		0.5223	0.4734	0.459
GZN-7-RSHT	20.83	22.17	2.57667	-1.34	-3.91667	15.102		CaKAN3	GZN-7-RSHT	20.83		Actin	GZN-7-RSHT	22.41	22.17			GZN13-36-RSHT	0.1315		0.9357	0.9159
GZN-7-RSHT	21.26	22.17	2.57667	-0.91	-3.48667	11.2096		CaKAN3	GZN-7-RSHT	21.26		Actin	GZN-7-RSHT	22.21	22.17			GZN13-36-RTRS	0.1479	0.0164		0.9801
GZN-7-RSHT	21.5	22.17	2.57667	-0.67	-3.24667	9.4917		CaKAN3	GZN-7-RSHT	21.5		Actin	GZN-7-RSHT	21.89	22.17			GZN13-36-RTHH	0.153	0.0214	0.0051
GZN-13-42-RTHH	25.84	21.94	2.57667	3.9	1.32333	0.399611		CaKAN3	GZN-13-42-RTHH	25.84		Actin	GZN-13-42-RTHH	21.89	21.94
GZN-13-42-RTHH	25	21.94	2.57667	3.06	0.483333	0.715323		CaKAN3	GZN-13-42-RTHH	25		Actin	GZN-13-42-RTHH	22	21.94				203-RSHT	203-RTRS	203-HTHH	203-RTHH
GZN-13-42-RTHH	25.1	21.94	2.57667	3.16	0.583333	0.66742		CaKAN3	GZN-13-42-RTHH	25.1		Actin	GZN-13-42-RTHH	21.93	21.94			203-RSHT		0.9303	0.1953	0.1192
GZN-13-42-RTRS	24.67	22.1767	2.57667	2.49333	-0.0833333	1.05946		CaKAN3	GZN-13-42-RTRS	24.67		Actin	GZN-13-42-RTRS	22.34	22.1767			203-RTRS	0.0127		0.2223	0.1367
GZN-13-42-RTRS	26.12	22.1767	2.57667	3.94333	1.36667	0.387786		CaKAN3	GZN-13-42-RTRS	26.12		Actin	GZN-13-42-RTRS	21.82	22.1767			203-HTHH	0.1988	0.1861		0.7491
GZN-13-42-RTRS	27.05	22.1767	2.57667	4.87333	2.29667	0.203533		CaKAN3	GZN-13-42-RTRS	27.05		Actin	GZN-13-42-RTRS	22.37	22.1767			203-RTHH	0.2454	0.2327	0.0466
GZN-13-42-HTHH	22.06	22.18	2.57667	-0.12	-2.69667	6.48302		CaKAN3	GZN-13-42-HTHH	22.06		Actin	GZN-13-42-HTHH	22.25	22.18
GZN-13-42-HTHH	22.86	22.18	2.57667	0.68	-1.89667	3.72352		CaKAN3	GZN-13-42-HTHH	22.86		Actin	GZN-13-42-HTHH	22.17	22.18				GS-13-RTHH	GS-13-HTHH	GS-13-RTRS	GS-13-RSHT
GZN-13-42-HTHH	22.7	22.18	2.57667	0.52	-2.05667	4.16024		CaKAN3	GZN-13-42-HTHH	22.7		Actin	GZN-13-42-HTHH	22.12	22.18			GS-13-RTHH		0.6489	0.2969	0.1325
GZN-13-42-RSHT	22.66	22.1733	2.57667	0.486667	-2.09	4.25748		CaKAN3	GZN-13-42-RSHT	22.66		Actin	GZN-13-42-RSHT	22.23	22.1733			GS-13-HTHH	0.0531		0.5382	0.2638
GZN-13-42-RSHT	22.52	22.1733	2.57667	0.346667	-2.23	4.69134		CaKAN3	GZN-13-42-RSHT	22.52		Actin	GZN-13-42-RSHT	22.26	22.1733			GS-13-RTRS	0.1254	0.0722		0.5915
GZN-13-42-RSHT	23.24	22.1733	2.57667	1.06667	-1.51	2.8481		CaKAN3	GZN-13-42-RSHT	23.24		Actin	GZN-13-42-RSHT	22.03	22.1733			GS-13-RSHT	0.1881	0.135	0.0628
XJ116-RTHH	25.13	22.0933	2.57667	3.03667	0.46	0.726986		CaKAN3	XJ116-RTHH	25.13		Actin	XJ116-RTHH	22.02	22.0933
XJ116-RTHH	26.79	22.0933	2.57667	4.69667	2.12	0.230047		CaKAN3	XJ116-RTHH	26.79		Actin	XJ116-RTHH	22.06	22.0933
XJ116-RTHH	26.25	22.0933	2.57667	4.15667	1.58	0.334482		CaKAN3	XJ116-RTHH	26.25		Actin	XJ116-RTHH	22.2	22.0933
XJ116-RTRS	27.03	22.2667	2.57667	4.76333	2.18667	0.219658		CaKAN3	XJ116-RTRS	27.03		Actin	XJ116-RTRS	22.38	22.2667
XJ116-RTRS	27.94	22.2667	2.57667	5.67333	3.09667	0.116899		CaKAN3	XJ116-RTRS	27.94		Actin	XJ116-RTRS	22.29	22.2667
XJ116-RTRS	25.61	22.2667	2.57667	3.34333	0.766667	0.587774		CaKAN3	XJ116-RTRS	25.61		Actin	XJ116-RTRS	22.13	22.2667
XJ116-HTHH	26.33	22.2233	2.57667	4.10667	1.53	0.346277		CaKAN3	XJ116-HTHH	26.33		Actin	XJ116-HTHH	22.29	22.2233
XJ116-HTHH	27.13	22.2233	2.57667	4.90667	2.33	0.198884		CaKAN3	XJ116-HTHH	27.13		Actin	XJ116-HTHH	22.26	22.2233
XJ116-HTHH	25.85	22.2233	2.57667	3.62667	1.05	0.482968		CaKAN3	XJ116-HTHH	25.85		Actin	XJ116-HTHH	22.12	22.2233
XJ116-RSHT	25.11	22.1967	2.57667	2.91333	0.336667	0.791869		CaKAN3	XJ116-RSHT	25.11		Actin	XJ116-RSHT	22.26	22.1967
XJ116-RSHT	26.13	22.1967	2.57667	3.93333	1.35667	0.390483		CaKAN3	XJ116-RSHT	26.13		Actin	XJ116-RSHT	22.21	22.1967
XJ116-RSHT	25.41	22.1967	2.57667	3.21333	0.636667	0.643197		CaKAN3	XJ116-RSHT	25.41		Actin	XJ116-RSHT	22.12	22.1967
GZN13-36-RTHH	25.86	22.2633	2.57667	3.59667	1.02	0.493116		CaKAN3	GZN13-36-RTHH	25.86		Actin	GZN13-36-RTHH	22.12	22.2633
GZN13-36-RTHH	25.95	22.2633	2.57667	3.68667	1.11	0.463294		CaKAN3	GZN13-36-RTHH	25.95		Actin	GZN13-36-RTHH	22.15	22.2633
GZN13-36-RTHH	26.11	22.2633	2.57667	3.84667	1.27	0.41466		CaKAN3	GZN13-36-RTHH	26.11		Actin	GZN13-36-RTHH	22.52	22.2633
GZN13-36-RTRS	25.03	22.06	2.57667	2.97	0.393333	0.761368		CaKAN3	GZN13-36-RTRS	25.03		Actin	GZN13-36-RTRS	22.16	22.06
GZN13-36-RTRS	26.05	22.06	2.57667	3.99	1.41333	0.375443		CaKAN3	GZN13-36-RTRS	26.05		Actin	GZN13-36-RTRS	21.98	22.06
GZN13-36-RTRS	26.64	22.06	2.57667	4.58	2.00333	0.249423		CaKAN3	GZN13-36-RTRS	26.64		Actin	GZN13-36-RTRS	22.04	22.06
GZN13-36-HTHH	25.55	22.04	2.57667	3.51	0.933333	0.523647		CaKAN3	GZN13-36-HTHH	25.55		Actin	GZN13-36-HTHH	22.16	22.04
GZN13-36-HTHH	24.72	22.04	2.57667	2.68	0.103333	0.93088		CaKAN3	GZN13-36-HTHH	24.72		Actin	GZN13-36-HTHH	21.94	22.04
GZN13-36-HTHH	26.03	22.04	2.57667	3.99	1.41333	0.375443		CaKAN3	GZN13-36-HTHH	26.03		Actin	GZN13-36-HTHH	22.02	22.04
GZN13-36-RSHT	26.89	21.9533	2.57667	4.93667	2.36	0.194791		CaKAN3	GZN13-36-RSHT	26.89		Actin	GZN13-36-RSHT	22.08	21.9533
GZN13-36-RSHT	25.55	21.9533	2.57667	3.59667	1.02	0.493116		CaKAN3	GZN13-36-RSHT	25.55		Actin	GZN13-36-RSHT	22.01	21.9533
GZN13-36-RSHT	24.95	21.9533	2.57667	2.99667	0.42	0.747425		CaKAN3	GZN13-36-RSHT	24.95		Actin	GZN13-36-RSHT	21.77	21.9533
203-RTHH	25.06	22.12	2.57667	2.94	0.363333	0.777366		CaKAN3	203-RTHH	25.06		Actin	203-RTHH	22.22	22.12
203-RTHH	26.26	22.12	2.57667	4.14	1.56333	0.338368		CaKAN3	203-RTHH	26.26		Actin	203-RTHH	22.05	22.12
203-RTHH	26.05	22.12	2.57667	3.93	1.35333	0.391387		CaKAN3	203-RTHH	26.05		Actin	203-RTHH	22.09	22.12
203-RTRS	25.34	22.1	2.57667	3.24	0.663333	0.631418		CaKAN3	203-RTRS	25.34		Actin	203-RTRS	22.06	22.1
203-RTRS	25.49	22.1	2.57667	3.39	0.813333	0.569066		CaKAN3	203-RTRS	25.49		Actin	203-RTRS	22.13	22.1
203-RTRS	24.67	22.1	2.57667	2.57	-0.00666667	1.00463		CaKAN3	203-RTRS	24.67		Actin	203-RTRS	22.11	22.1
203-HTHH	25.59	22.1167	2.57667	3.47333	0.896667	0.537126		CaKAN3	203-HTHH	25.59		Actin	203-HTHH	22.2	22.1167
203-HTHH	25.74	22.1167	2.57667	3.62333	1.04667	0.484085		CaKAN3	203-HTHH	25.74		Actin	203-HTHH	22.05	22.1167
203-HTHH	25.37	22.1167	2.57667	3.25333	0.676667	0.625609		CaKAN3	203-HTHH	25.37		Actin	203-HTHH	22.1	22.1167
203-RSHT	25.08	22.0833	2.57667	2.99667	0.42	0.747425		CaKAN3	203-RSHT	25.08		Actin	203-RSHT	22.12	22.0833
203-RSHT	25.03	22.0833	2.57667	2.94667	0.37	0.773782		CaKAN3	203-RSHT	25.03		Actin	203-RSHT	22.08	22.0833
203-RSHT	25.13	22.0833	2.57667	3.04667	0.47	0.721965		CaKAN3	203-RSHT	25.13		Actin	203-RSHT	22.05	22.0833
GS-13-RTHH	24.89	22.15	2.57667	2.74	0.163333	0.89296		CaKAN3	GS-13-RTHH	24.89		Actin	GS-13-RTHH	22.29	22.15
GS-13-RTHH	24.56	22.15	2.57667	2.41	-0.166667	1.12246		CaKAN3	GS-13-RTHH	24.56		Actin	GS-13-RTHH	21.93	22.15
GS-13-RTHH	25.14	22.15	2.57667	2.99	0.413333	0.750886		CaKAN3	GS-13-RTHH	25.14		Actin	GS-13-RTHH	22.23	22.15
GS-13-RTRS	24.91	21.9933	2.57667	2.91667	0.34	0.790041		CaKAN3	GS-13-RTRS	24.91		Actin	GS-13-RTRS	22.07	21.9933
GS-13-RTRS	25.14	21.9933	2.57667	3.14667	0.57	0.673617		CaKAN3	GS-13-RTRS	25.14		Actin	GS-13-RTRS	21.88	21.9933
GS-13-RTRS	24.68	21.9933	2.57667	2.68667	0.11	0.926588		CaKAN3	GS-13-RTRS	24.68		Actin	GS-13-RTRS	22.03	21.9933
GS-13-HTHH	24.65	21.9967	2.57667	2.65333	0.0766667	0.948246		CaKAN3	GS-13-HTHH	24.65		Actin	GS-13-HTHH	21.95	21.9967
GS-13-HTHH	24.64	21.9967	2.57667	2.64333	0.0666667	0.954842		CaKAN3	GS-13-HTHH	24.64		Actin	GS-13-HTHH	21.97	21.9967
GS-13-HTHH	25.08	21.9967	2.57667	3.08333	0.506667	0.703847		CaKAN3	GS-13-HTHH	25.08		Actin	GS-13-HTHH	22.07	21.9967
GS-13-RSHT	25.05	21.8767	2.57667	3.17333	0.596667	0.66128		CaKAN3	GS-13-RSHT	25.05		Actin	GS-13-RSHT	21.93	21.8767
GS-13-RSHT	24.81	21.8767	2.57667	2.93333	0.356667	0.780967		CaKAN3	GS-13-RSHT	24.81		Actin	GS-13-RSHT	21.84	21.8767
GS-13-RSHT	24.85	21.8767	2.57667	2.97333	0.396667	0.759611		CaKAN3	GS-13-RSHT	24.85		Actin	GS-13-RSHT	21.86	21.8767
Sample	Ct	avg Ct(EF1α)	cf	dCt	ddCt	RQ		Primer:			25.0733	Primer:
101-1-c-2-3-RTHH	25.04	22.3133	2.76	2.72667	-0.0333333	1.02337	25.0733	CaHSF8	101-1-c-2-3-RTHH	25.04		Actin	101-1-c-2-3-RTHH	22.4	22.3133	2.76
101-1-c-2-3-RTHH	25.17	22.3133	2.76	2.85667	0.0966667	0.935191	25.0733	CaHSF8	101-1-c-2-3-RTHH	25.17		Actin	101-1-c-2-3-RTHH	22.19	22.3133	-0.00552734		P value：
101-1-c-2-3-RTHH	25.01	22.3133	2.76	2.69667	-0.0633333	1.04488	25.0733	CaHSF8	101-1-c-2-3-RTHH	25.01		Actin	101-1-c-2-3-RTHH	22.35	22.3133	0.00164326			101-1-c-2-3-RSHT	101-1-c-2-3-HTHH	101-1-c-2-3-RTHH	101-1-c-2-3-RTRS
101-1-c-2-3-RTRS	24.86	22.1733	2.76	2.68667	-0.0733333	1.05214		CaHSF8	101-1-c-2-3-RTRS	24.86		Actin	101-1-c-2-3-RTRS	22.22	22.1733	-0.00418285		101-1-c-2-3-RSHT		0.7076	0.0001	0.0001
101-1-c-2-3-RTRS	25.27	22.1733	2.76	3.09667	0.336667	0.791869		CaHSF8	101-1-c-2-3-RTRS	25.27		Actin	101-1-c-2-3-RTRS	22.19	22.1733	0.000751654		101-1-c-2-3-HTHH	0.1929		0.0001	0.0001
101-1-c-2-3-RTRS	25.02	22.1733	2.76	2.84667	0.0866667	0.941696		CaHSF8	101-1-c-2-3-RTRS	25.02		Actin	101-1-c-2-3-RTRS	22.11	22.1733	-0.00285628		101-1-c-2-3-RTHH	11.0751	10.8822		0.8873
101-1-c-2-3-HTHH	21.35	22.1467	2.76	-0.796667	-3.55667	11.7669		CaHSF8	101-1-c-2-3-HTHH	21.35		Actin	101-1-c-2-3-HTHH	21.87	22.1467			101-1-c-2-3-RTRS	11.1476	10.9548	0.0726
101-1-c-2-3-HTHH	21.39	22.1467	2.76	-0.756667	-3.51667	11.4452		CaHSF8	101-1-c-2-3-HTHH	21.39		Actin	101-1-c-2-3-HTHH	22.29	22.1467
101-1-c-2-3-HTHH	21.27	22.1467	2.76	-0.876667	-3.63667	12.4379		CaHSF8	101-1-c-2-3-HTHH	21.27		Actin	101-1-c-2-3-HTHH	22.28	22.1467				192-3-HTHH	192-3-RSHT	192-3-RTRS	192-3-RTHH
101-1-c-2-3-RSHT	21.35	22.2767	2.76	-0.926667	-3.68667	12.8765		CaHSF8	101-1-c-2-3-RSHT	21.35		Actin	101-1-c-2-3-RSHT	22.03	22.2767			192-3-HTHH		0.002	0.0001	0.0001
101-1-c-2-3-RSHT	21.39	22.2767	2.76	-0.886667	-3.64667	12.5244		CaHSF8	101-1-c-2-3-RSHT	21.39		Actin	101-1-c-2-3-RSHT	22.47	22.2767			192-3-RSHT	1.966		0.0001	0.0001
101-1-c-2-3-RSHT	21.6	22.2767	2.76	-0.676667	-3.43667	10.8278		CaHSF8	101-1-c-2-3-RSHT	21.6		Actin	101-1-c-2-3-RSHT	22.33	22.2767			192-3-RTRS	15.2946	13.3285		0.9068
192-3-RTHH	25.09	22.1733	2.76	2.91667	0.156667	0.897095		CaHSF8	192-3-RTHH	25.09		Actin	192-3-RTHH	22.02	22.1733			192-3-RTHH	15.3476	13.3815	0.053
192-3-RTHH	25.06	22.1733	2.76	2.88667	0.126667	0.915945		CaHSF8	192-3-RTHH	25.06		Actin	192-3-RTHH	22.14	22.1733
192-3-RTHH	24.85	22.1733	2.76	2.67667	-0.0833333	1.05946		CaHSF8	192-3-RTHH	24.85		Actin	192-3-RTHH	22.36	22.1733				GZN-7-RSHT	GZN-7-HTHH	GZN-7-RTHH	GZN-7-RTRS
192-3-RTRS	25.02	22.1767	2.76	2.84333	0.0833333	0.943874		CaHSF8	192-3-RTRS	25.02		Actin	192-3-RTRS	22.12	22.1767			GZN-7-RSHT		0.5674	0.0001	0.0001
192-3-RTRS	24.85	22.1767	2.76	2.67333	-0.0866667	1.06191		CaHSF8	192-3-RTRS	24.85		Actin	192-3-RTRS	22.27	22.1767			GZN-7-HTHH	0.2483		0.0001	0.0001
192-3-RTRS	24.9	22.1767	2.76	2.72333	-0.0366667	1.02574		CaHSF8	192-3-RTRS	24.9		Actin	192-3-RTRS	22.14	22.1767			GZN-7-RTHH	11.7229	11.4747		0.9206
192-3-HTHH	21.29	22.5033	2.76	-1.21333	-3.97333	15.707		CaHSF8	192-3-HTHH	21.29		Actin	192-3-HTHH	22.26	22.5033			GZN-7-RTRS	11.7657	11.5175	0.0428
192-3-HTHH	21.23	22.5033	2.76	-1.27333	-4.03333	16.374		CaHSF8	192-3-HTHH	21.23		Actin	192-3-HTHH	22.56	22.5033
192-3-HTHH	21.19	22.5033	2.76	-1.31333	-4.07333	16.8343		CaHSF8	192-3-HTHH	21.19		Actin	192-3-HTHH	22.69	22.5033				GZN-13-42-RSHT	GZN-13-42-HTHH	GZN-13-42-RTRS	GZN-13-42-RTHH
192-3-RSHT	21.27	22.3033	2.76	-1.03333	-3.79333	13.8646		CaHSF8	192-3-RSHT	21.27		Actin	192-3-RSHT	22.53	22.3033			GZN-13-42-RSHT		0.1639	0.0001	0.0001
192-3-RSHT	21.12	22.3033	2.76	-1.18333	-3.94333	15.3837		CaHSF8	192-3-RSHT	21.12		Actin	192-3-RSHT	21.99	22.3033			GZN-13-42-HTHH	0.6813		0.0001	0.0001
192-3-RSHT	21.28	22.3033	2.76	-1.02333	-3.78333	13.7688		CaHSF8	192-3-RSHT	21.28		Actin	192-3-RSHT	22.39	22.3033			GZN-13-42-RTRS	12.9839	12.3026		0.5507
GZN-7-RTHH	25.14	22.19	2.76	2.95	0.19	0.876606		CaHSF8	GZN-7-RTHH	25.14		Actin	GZN-7-RTHH	22.12	22.19			GZN-13-42-RTHH	13.2608	12.5795	0.2769
GZN-7-RTHH	24.89	22.19	2.76	2.7	-0.06	1.04247		CaHSF8	GZN-7-RTHH	24.89		Actin	GZN-7-RTHH	22.34	22.19
GZN-7-RTHH	24.97	22.19	2.76	2.78	0.02	0.986233		CaHSF8	GZN-7-RTHH	24.97		Actin	GZN-7-RTHH	22.11	22.19				XJ116-HTHH	XJ116-RSHT	XJ116-RTRS	XJ116-RTHH
GZN-7-RTRS	25.26	22.4167	2.76	2.84333	0.0833333	0.943874		CaHSF8	GZN-7-RTRS	25.26		Actin	GZN-7-RTRS	22.72	22.4167			XJ116-HTHH		0.1371	0.0001	0.0001
GZN-7-RTRS	25.22	22.4167	2.76	2.80333	0.0433333	0.97041		CaHSF8	GZN-7-RTRS	25.22		Actin	GZN-7-RTRS	22.31	22.4167			XJ116-RSHT	0.513		0.0001	0.0001
GZN-7-RTRS	25.39	22.4167	2.76	2.97333	0.213333	0.862542		CaHSF8	GZN-7-RTRS	25.39		Actin	GZN-7-RTRS	22.22	22.4167			XJ116-RTRS	12.7315	12.2185		0.8833
GZN-7-HTHH	21.27	22.19	2.76	-0.92	-3.68	12.8171		CaHSF8	GZN-7-HTHH	21.27		Actin	GZN-7-HTHH	22.37	22.19			XJ116-RTHH	12.7786	12.2656	0.0471
GZN-7-HTHH	21.37	22.19	2.76	-0.82	-3.58	11.9588		CaHSF8	GZN-7-HTHH	21.37		Actin	GZN-7-HTHH	22.13	22.19
GZN-7-HTHH	21.3	22.19	2.76	-0.89	-3.65	12.5533		CaHSF8	GZN-7-HTHH	21.3		Actin	GZN-7-HTHH	22.07	22.19				GZN13-36-HTHH	GZN13-36-RSHT	GZN13-36-RTHH	GZN13-36-RTRS
GZN-7-RSHT	21.31	22.17	2.76	-0.86	-3.62	12.295		CaHSF8	GZN-7-RSHT	21.31		Actin	GZN-7-RSHT	22.41	22.17			GZN13-36-HTHH		0.3283	0.0001	0.0001
GZN-7-RSHT	21.15	22.17	2.76	-1.02	-3.78	13.737		CaHSF8	GZN-7-RSHT	21.15		Actin	GZN-7-RSHT	22.21	22.17			GZN13-36-RSHT	0.3423		0.0001	0.0001
GZN-7-RSHT	21.34	22.17	2.76	-0.83	-3.59	12.042		CaHSF8	GZN-7-RSHT	21.34		Actin	GZN-7-RSHT	21.89	22.17			GZN13-36-RTHH	10.667	10.3247		0.5269
GZN-13-42-RTHH	26	21.94	2.76	4.06	1.3	0.406126		CaHSF8	GZN-13-42-RTHH	26		Actin	GZN-13-42-RTHH	21.89	21.94			GZN13-36-RTRS	10.8845	10.5422	0.2175
GZN-13-42-RTHH	25.07	21.94	2.76	3.13	0.37	0.773782		CaHSF8	GZN-13-42-RTHH	25.07		Actin	GZN-13-42-RTHH	22	21.94
GZN-13-42-RTHH	25.29	21.94	2.76	3.35	0.59	0.664343		CaHSF8	GZN-13-42-RTHH	25.29		Actin	GZN-13-42-RTHH	21.93	21.94				203-HTHH	203-RSHT	203-RTHH	203-RTRS
GZN-13-42-RTRS	25.03	22.1767	2.76	2.85333	0.0933333	0.937354		CaHSF8	GZN-13-42-RTRS	25.03		Actin	GZN-13-42-RTRS	22.34	22.1767			203-HTHH		0.0118	0.0001	0.0001
GZN-13-42-RTRS	25.27	22.1767	2.76	3.09333	0.333333	0.793701		CaHSF8	GZN-13-42-RTRS	25.27		Actin	GZN-13-42-RTRS	21.82	22.1767			203-RSHT	1.4398		0.0001	0.0001
GZN-13-42-RTRS	25.02	22.1767	2.76	2.84333	0.0833333	0.943874		CaHSF8	GZN-13-42-RTRS	25.02		Actin	GZN-13-42-RTRS	22.37	22.1767			203-RTHH	11.2809	9.8411		0.5127
GZN-13-42-HTHH	21.29	22.18	2.76	-0.89	-3.65	12.5533		CaHSF8	GZN-13-42-HTHH	21.29		Actin	GZN-13-42-HTHH	22.25	22.18			203-RTRS	11.585	10.1452	0.3041
GZN-13-42-HTHH	21.25	22.18	2.76	-0.93	-3.69	12.9063		CaHSF8	GZN-13-42-HTHH	21.25		Actin	GZN-13-42-HTHH	22.17	22.18
GZN-13-42-HTHH	21.12	22.18	2.76	-1.06	-3.82	14.1232		CaHSF8	GZN-13-42-HTHH	21.12		Actin	GZN-13-42-HTHH	22.12	22.18				GS-13-HTHH	GS-13-RSHT	GS-13-RTHH	GS-13-RTRS
GZN-13-42-RSHT	21.17	22.1733	2.76	-1.00333	-3.76333	13.5793		CaHSF8	GZN-13-42-RSHT	21.17		Actin	GZN-13-42-RSHT	22.23	22.1733			GS-13-HTHH		0.5808	0.0005	0.0005
GZN-13-42-RSHT	21.06	22.1733	2.76	-1.11333	-3.87333	14.6551		CaHSF8	GZN-13-42-RSHT	21.06		Actin	GZN-13-42-RSHT	22.26	22.1733			GS-13-RSHT	0.121		0.001	0.0009
GZN-13-42-RSHT	21.19	22.1733	2.76	-0.983333	-3.74333	13.3923		CaHSF8	GZN-13-42-RSHT	21.19		Actin	GZN-13-42-RSHT	22.03	22.1733			GS-13-RTHH	1.1767	1.0557		0.932
XJ116-RTHH	26.97	22.0933	2.76	4.87667	2.11667	0.230579		CaHSF8	XJ116-RTHH	26.97		Actin	XJ116-RTHH	22.02	22.0933			GS-13-RTRS	1.1952	1.0742	0.0185
XJ116-RTHH	26.36	22.0933	2.76	4.26667	1.50667	0.351923		CaHSF8	XJ116-RTHH	26.36		Actin	XJ116-RTHH	22.06	22.0933
XJ116-RTHH	25.15	22.0933	2.76	3.05667	0.296667	0.814131		CaHSF8	XJ116-RTHH	25.15		Actin	XJ116-RTHH	22.2	22.0933
XJ116-RTRS	25.07	22.2667	2.76	2.80333	0.0433333	0.97041		CaHSF8	XJ116-RTRS	25.07		Actin	XJ116-RTRS	22.38	22.2667
XJ116-RTRS	26.51	22.2667	2.76	4.24333	1.48333	0.357661		CaHSF8	XJ116-RTRS	26.51		Actin	XJ116-RTRS	22.29	22.2667
XJ116-RTRS	27.28	22.2667	2.76	5.01333	2.25333	0.209739		CaHSF8	XJ116-RTRS	27.28		Actin	XJ116-RTRS	22.13	22.2667
XJ116-HTHH	21.2	22.2233	2.76	-1.02333	-3.78333	13.7688		CaHSF8	XJ116-HTHH	21.2		Actin	XJ116-HTHH	22.29	22.2233
XJ116-HTHH	21.3	22.2233	2.76	-0.923333	-3.68333	12.8468		CaHSF8	XJ116-HTHH	21.3		Actin	XJ116-HTHH	22.26	22.2233
XJ116-HTHH	21.27	22.2233	2.76	-0.953333	-3.71333	13.1167		CaHSF8	XJ116-HTHH	21.27		Actin	XJ116-HTHH	22.12	22.2233
XJ116-RSHT	21.25	22.1967	2.76	-0.946667	-3.70667	13.0562		CaHSF8	XJ116-RSHT	21.25		Actin	XJ116-RSHT	22.26	22.1967
XJ116-RSHT	21.32	22.1967	2.76	-0.876667	-3.63667	12.4379		CaHSF8	XJ116-RSHT	21.32		Actin	XJ116-RSHT	22.21	22.1967
XJ116-RSHT	21.29	22.1967	2.76	-0.906667	-3.66667	12.6992		CaHSF8	XJ116-RSHT	21.29		Actin	XJ116-RSHT	22.12	22.1967
GZN13-36-RTHH	25.17	22.2633	2.76	2.90667	0.146667	0.903335		CaHSF8	GZN13-36-RTHH	25.17		Actin	GZN13-36-RTHH	22.12	22.2633
GZN13-36-RTHH	27.56	22.2633	2.76	5.29667	2.53667	0.17234		CaHSF8	GZN13-36-RTHH	27.56		Actin	GZN13-36-RTHH	22.15	22.2633
GZN13-36-RTHH	25.61	22.2633	2.76	3.34667	0.586667	0.66588		CaHSF8	GZN13-36-RTHH	25.61		Actin	GZN13-36-RTHH	22.52	22.2633
GZN13-36-RTRS	27.47	22.06	2.76	5.41	2.65	0.15932		CaHSF8	GZN13-36-RTRS	27.47		Actin	GZN13-36-RTRS	22.16	22.06
GZN13-36-RTRS	25.66	22.06	2.76	3.6	0.84	0.558644		CaHSF8	GZN13-36-RTRS	25.66		Actin	GZN13-36-RTRS	21.98	22.06
GZN13-36-RTRS	26.25	22.06	2.76	4.19	1.43	0.371131		CaHSF8	GZN13-36-RTRS	26.25		Actin	GZN13-36-RTRS	22.04	22.06
GZN13-36-HTHH	21.29	22.04	2.76	-0.75	-3.51	11.3924		CaHSF8	GZN13-36-HTHH	21.29		Actin	GZN13-36-HTHH	22.16	22.04
GZN13-36-HTHH	21.24	22.04	2.76	-0.8	-3.56	11.7942		CaHSF8	GZN13-36-HTHH	21.24		Actin	GZN13-36-HTHH	21.94	22.04
GZN13-36-HTHH	21.4	22.04	2.76	-0.64	-3.4	10.5561		CaHSF8	GZN13-36-HTHH	21.4		Actin	GZN13-36-HTHH	22.02	22.04
GZN13-36-RSHT	21.27	21.9533	2.76	-0.683333	-3.44333	10.8779		CaHSF8	GZN13-36-RSHT	21.27		Actin	GZN13-36-RSHT	22.08	21.9533
GZN13-36-RSHT	21.23	21.9533	2.76	-0.723333	-3.48333	11.1838		CaHSF8	GZN13-36-RSHT	21.23		Actin	GZN13-36-RSHT	22.01	21.9533
GZN13-36-RSHT	21.3	21.9533	2.76	-0.653333	-3.41333	10.6541		CaHSF8	GZN13-36-RSHT	21.3		Actin	GZN13-36-RSHT	21.77	21.9533
203-RTHH	25.24	22.12	2.76	3.12	0.36	0.779165		CaHSF8	203-RTHH	25.24		Actin	203-RTHH	22.22	22.12
203-RTHH	25.12	22.12	2.76	3	0.24	0.846745		CaHSF8	203-RTHH	25.12		Actin	203-RTHH	22.05	22.12
203-RTHH	25.44	22.12	2.76	3.32	0.56	0.678302		CaHSF8	203-RTHH	25.44		Actin	203-RTHH	22.09	22.12
203-RTRS	25.88	22.1	2.76	3.78	1.02	0.493116		CaHSF8	203-RTRS	25.88		Actin	203-RTRS	22.06	22.1
203-RTRS	26.4	22.1	2.76	4.3	1.54	0.343885		CaHSF8	203-RTRS	26.4		Actin	203-RTRS	22.13	22.1
203-RTRS	25.71	22.1	2.76	3.61	0.85	0.554785		CaHSF8	203-RTRS	25.71		Actin	203-RTRS	22.11	22.1
203-HTHH	21.28	22.1167	2.76	-0.836667	-3.59667	12.0977		CaHSF8	203-HTHH	21.28		Actin	203-HTHH	22.2	22.1167
203-HTHH	21.23	22.1167	2.76	-0.886667	-3.64667	12.5244		CaHSF8	203-HTHH	21.23		Actin	203-HTHH	22.05	22.1167
203-HTHH	21.35	22.1167	2.76	-0.766667	-3.52667	11.5248		CaHSF8	203-HTHH	21.35		Actin	203-HTHH	22.1	22.1167
203-RSHT	21.31	22.0833	2.76	-0.773333	-3.53333	11.5782		CaHSF8	203-RSHT	21.31		Actin	203-RSHT	22.12	22.0833
203-RSHT	21.44	22.0833	2.76	-0.643333	-3.40333	10.5805		CaHSF8	203-RSHT	21.44		Actin	203-RSHT	22.08	22.0833
203-RSHT	21.57	22.0833	2.76	-0.513333	-3.27333	9.66878		CaHSF8	203-RSHT	21.57		Actin	203-RSHT	22.05	22.0833
GS-13-RTHH	26.77	22.15	2.76	4.62	1.86	0.275476		CaHSF8	GS-13-RTHH	26.77		Actin	GS-13-RTHH	22.29	22.15
GS-13-RTHH	24.68	22.15	2.76	2.53	-0.23	1.17283		CaHSF8	GS-13-RTHH	24.68		Actin	GS-13-RTHH	21.93	22.15
GS-13-RTHH	25.44	22.15	2.76	3.29	0.53	0.692555		CaHSF8	GS-13-RTHH	25.44		Actin	GS-13-RTHH	22.23	22.15
GS-13-RTRS	25.3	21.9933	2.76	3.30667	0.546667	0.6846		CaHSF8	GS-13-RTRS	25.3		Actin	GS-13-RTRS	22.07	21.9933
GS-13-RTRS	25.36	21.9933	2.76	3.36667	0.606667	0.656712		CaHSF8	GS-13-RTRS	25.36		Actin	GS-13-RTRS	21.88	21.9933
GS-13-RTRS	25.18	21.9933	2.76	3.18667	0.426667	0.743979		CaHSF8	GS-13-RTRS	25.18		Actin	GS-13-RTRS	22.03	21.9933
GS-13-HTHH	23.93	21.9967	2.76	1.93333	-0.826667	1.77358		CaHSF8	GS-13-HTHH	23.93		Actin	GS-13-HTHH	21.95	21.9967
GS-13-HTHH	23.67	21.9967	2.76	1.67333	-1.08667	2.12383		CaHSF8	GS-13-HTHH	23.67		Actin	GS-13-HTHH	21.97	21.9967
GS-13-HTHH	23.93	21.9967	2.76	1.93333	-0.826667	1.77358		CaHSF8	GS-13-HTHH	23.93		Actin	GS-13-HTHH	22.07	21.9967
GS-13-RSHT	23.69	21.8767	2.76	1.81333	-0.946667	1.92741		CaHSF8	GS-13-RSHT	23.69		Actin	GS-13-RSHT	21.93	21.8767
GS-13-RSHT	23.84	21.8767	2.76	1.96333	-0.796667	1.73708		CaHSF8	GS-13-RSHT	23.84		Actin	GS-13-RSHT	21.84	21.8767
GS-13-RSHT	23.92	21.8767	2.76	2.04333	-0.716667	1.64338		CaHSF8	GS-13-RSHT	23.92		Actin	GS-13-RSHT	21.86	21.8767
FIG S9b
Sample	Ct	avg Ct(EF1α)	cf	dCt	ddCt	RQ		Primer:			21.2125	Primer:				0.0575
101-1-c-2-3-TRV::00	21.09	21.155	0.0575	-0.065	-0.1225	1.08862		CaKAN3	101-1-c-2-3-TRV::00	21.09		Actin	101-1-c-2-3-TRV::00	21.34	21.155		P value：	2.45003e-07
101-1-c-2-3-TRV::00	21.18	21.155	0.0575	0.025	-0.0325	1.02278		CaKAN3	101-1-c-2-3-TRV::00	21.18		Actin	101-1-c-2-3-TRV::00	21.16	21.155
101-1-c-2-3-TRV::00	21.22	21.155	0.0575	0.065	0.0075	0.994815		CaKAN3	101-1-c-2-3-TRV::00	21.22		Actin	101-1-c-2-3-TRV::00	21.21	21.155
101-1-c-2-3-TRV::00	21.36	21.155	0.0575	0.205	0.1475	0.902814		CaKAN3	101-1-c-2-3-TRV::00	21.36		Actin	101-1-c-2-3-TRV::00	20.91	21.155
101-1-c-2-3-TRV::CaKAN3	26.87	21.18	0.0575	5.69	5.6325	0.0201581		CaKAN3	101-1-c-2-3-TRV::CaKAN3	26.87		Actin	101-1-c-2-3-TRV::CaKAN3	21.13	21.18
101-1-c-2-3-TRV::CaKAN3	26.83	21.18	0.0575	5.65	5.5925	0.0207248		CaKAN3	101-1-c-2-3-TRV::CaKAN3	26.83		Actin	101-1-c-2-3-TRV::CaKAN3	21.26	21.18
101-1-c-2-3-TRV::CaKAN3	26.67	21.18	0.0575	5.49	5.4325	0.0231555		CaKAN3	101-1-c-2-3-TRV::CaKAN3	26.67		Actin	101-1-c-2-3-TRV::CaKAN3	21.04	21.18
101-1-c-2-3-TRV::CaKAN3	26.5	21.18	0.0575	5.32	5.2625	0.0260513		CaKAN3	101-1-c-2-3-TRV::CaKAN3	26.5		Actin	101-1-c-2-3-TRV::CaKAN3	21.29	21.18
Sample	Ct	avg Ct(EF1α)	cf	dCt	ddCt	RQ		Primer:			23.105	Primer:				0.1525
192-3-TRV::00	23.1	22.9525	0.1525	0.1475	-0.005	1.00347		CaKAN3	192-3-TRV::00	23.1		Actin	192-3-TRV::00	22.9	22.9525		P value：	2.22905e-10
192-3-TRV::00	23.09	22.9525	0.1525	0.1375	-0.015	1.01045		CaKAN3	192-3-TRV::00	23.09		Actin	192-3-TRV::00	22.93	22.9525
192-3-TRV::00	23.15	22.9525	0.1525	0.1975	0.045	0.96929		CaKAN3	192-3-TRV::00	23.15		Actin	192-3-TRV::00	23.06	22.9525
192-3-TRV::00	23.08	22.9525	0.1525	0.1275	-0.025	1.01748		CaKAN3	192-3-TRV::00	23.08		Actin	192-3-TRV::00	22.92	22.9525
192-3-TRV::CaKAN3	26.9	22.9675	0.1525	3.9325	3.78	0.0727958		CaKAN3	192-3-TRV::CaKAN3	26.9		Actin	192-3-TRV::CaKAN3	23.04	22.9675
192-3-TRV::CaKAN3	26.65	22.9675	0.1525	3.6825	3.53	0.0865693		CaKAN3	192-3-TRV::CaKAN3	26.65		Actin	192-3-TRV::CaKAN3	23.11	22.9675
192-3-TRV::CaKAN3	26.67	22.9675	0.1525	3.7025	3.55	0.0853775		CaKAN3	192-3-TRV::CaKAN3	26.67		Actin	192-3-TRV::CaKAN3	22.76	22.9675
192-3-TRV::CaKAN3	26.65	22.9675	0.1525	3.6825	3.53	0.0865693		CaKAN3	192-3-TRV::CaKAN3	26.65		Actin	192-3-TRV::CaKAN3	22.96	22.9675
Sample	Ct	avg Ct(EF1α)	cf	dCt	ddCt	RQ		Primer:			21.855	Primer:				0.0325
GZN13-36-TRV::00	22.11	21.8225	0.0325	0.2875	0.255	0.837987		CaKAN3	GZN13-36-TRV::00	22.11		Actin	GZN13-36-TRV::00	21.83	21.8225		P value：	0.000126308
GZN13-36-TRV::00	21.99	21.8225	0.0325	0.1675	0.135	0.91067		CaKAN3	GZN13-36-TRV::00	21.99		Actin	GZN13-36-TRV::00	21.85	21.8225
GZN13-36-TRV::00	21.59	21.8225	0.0325	-0.2325	-0.265	1.20164		CaKAN3	GZN13-36-TRV::00	21.59		Actin	GZN13-36-TRV::00	21.85	21.8225
GZN13-36-TRV::00	21.73	21.8225	0.0325	-0.0925	-0.125	1.09051		CaKAN3	GZN13-36-TRV::00	21.73		Actin	GZN13-36-TRV::00	21.76	21.8225
GZN13-36-TRV::CaKAN3	23.56	21.8825	0.0325	1.6775	1.645	0.319746		CaKAN3	GZN13-36-TRV::CaKAN3	23.56		Actin	GZN13-36-TRV::CaKAN3	22.05	21.8825
GZN13-36-TRV::CaKAN3	24.65	21.8825	0.0325	2.7675	2.735	0.150205		CaKAN3	GZN13-36-TRV::CaKAN3	24.65		Actin	GZN13-36-TRV::CaKAN3	21.89	21.8825
GZN13-36-TRV::CaKAN3	24.87	21.8825	0.0325	2.9875	2.955	0.12896		CaKAN3	GZN13-36-TRV::CaKAN3	24.87		Actin	GZN13-36-TRV::CaKAN3	21.81	21.8825
GZN13-36-TRV::CaKAN3	24.91	21.8825	0.0325	3.0275	2.995	0.125434		CaKAN3	GZN13-36-TRV::CaKAN3	24.91		Actin	GZN13-36-TRV::CaKAN3	21.78	21.8825
Sample	Ct	avg Ct(EF1α)	cf	dCt	ddCt	RQ		Primer:			21.9075	Primer:				0.14
203-TRV::00	22.03	21.7675	0.14	0.2625	0.1225	0.918594		CaKAN3	203-TRV::00	22.03		Actin	203-TRV::00	21.53	21.7675		P value：	5.90788e-05
203-TRV::00	21.55	21.7675	0.14	-0.2175	-0.3575	1.2812		CaKAN3	203-TRV::00	21.55		Actin	203-TRV::00	21.8	21.7675
203-TRV::00	21.9	21.7675	0.14	0.1325	-0.0075	1.00521		CaKAN3	203-TRV::00	21.9		Actin	203-TRV::00	21.84	21.7675
203-TRV::00	22.15	21.7675	0.14	0.3825	0.2425	0.845279		CaKAN3	203-TRV::00	22.15		Actin	203-TRV::00	21.9	21.7675
203-TRV::CaKAN3	26.35	21.9225	0.14	4.4275	4.2875	0.0512075		CaKAN3	203-TRV::CaKAN3	26.35		Actin	203-TRV::CaKAN3	21.92	21.9225
203-TRV::CaKAN3	26.38	21.9225	0.14	4.4575	4.3175	0.0501537		CaKAN3	203-TRV::CaKAN3	26.38		Actin	203-TRV::CaKAN3	22.04	21.9225
203-TRV::CaKAN3	27.54	21.9225	0.14	5.6175	5.4775	0.0224444		CaKAN3	203-TRV::CaKAN3	27.54		Actin	203-TRV::CaKAN3	21.7	21.9225
203-TRV::CaKAN3	25.56	21.9225	0.14	3.6375	3.4975	0.0885416		CaKAN3	203-TRV::CaKAN3	25.56		Actin	203-TRV::CaKAN3	22.03	21.9225
Sample	Ct	avg Ct(EF1α)	cf	dCt	ddCt	RQ		Primer:			23.7575	Primer:				2.6025
101-1-c-2-3-TRV::00	24.43	21.155	2.6025	3.275	0.6725	0.627419		CaHSF8	101-1-c-2-3-TRV::00	24.43		Actin	101-1-c-2-3-TRV::00	21.34	21.155		P value：	0.00203027
101-1-c-2-3-TRV::00	23.68	21.155	2.6025	2.525	-0.0775	1.05519		CaHSF8	101-1-c-2-3-TRV::00	23.68		Actin	101-1-c-2-3-TRV::00	21.16	21.155
101-1-c-2-3-TRV::00	23.2	21.155	2.6025	2.045	-0.5575	1.47172		CaHSF8	101-1-c-2-3-TRV::00	23.2		Actin	101-1-c-2-3-TRV::00	21.21	21.155
101-1-c-2-3-TRV::00	23.72	21.155	2.6025	2.565	-0.0375	1.02633		CaHSF8	101-1-c-2-3-TRV::00	23.72		Actin	101-1-c-2-3-TRV::00	20.91	21.155
101-1-c-2-3-TRV::CaHSF8	26.94	21.4175	2.6025	5.5225	2.92	0.132127		CaHSF8	101-1-c-2-3-TRV::CaHSF8	26.94		Actin	101-1-c-2-3-TRV::CaHSF8	21.82	21.4175
101-1-c-2-3-TRV::CaHSF8	26.66	21.4175	2.6025	5.2425	2.64	0.160428		CaHSF8	101-1-c-2-3-TRV::CaHSF8	26.66		Actin	101-1-c-2-3-TRV::CaHSF8	21.42	21.4175
101-1-c-2-3-TRV::CaHSF8	26.61	21.4175	2.6025	5.1925	2.59	0.166086		CaHSF8	101-1-c-2-3-TRV::CaHSF8	26.61		Actin	101-1-c-2-3-TRV::CaHSF8	21.18	21.4175
101-1-c-2-3-TRV::CaHSF8	26.9	21.4175	2.6025	5.4825	2.88	0.135842		CaHSF8	101-1-c-2-3-TRV::CaHSF8	26.9		Actin	101-1-c-2-3-TRV::CaHSF8	21.25	21.4175
Sample	Ct	avg Ct(EF1α)	cf	dCt	ddCt	RQ		Primer:			23.54					0.5875
192-3-TRV::00	24.16	22.9525	0.5875	1.2075	0.62	0.650671		CaHSF8	192-3-TRV::00	24.16		Actin	192-3-TRV::00	22.9	22.9525		P value：	0.000384714
192-3-TRV::00	23.36	22.9525	0.5875	0.4075	-0.18	1.13288		CaHSF8	192-3-TRV::00	23.36		Actin	192-3-TRV::00	22.93	22.9525
192-3-TRV::00	23.49	22.9525	0.5875	0.5375	-0.05	1.03526		CaHSF8	192-3-TRV::00	23.49		Actin	192-3-TRV::00	23.06	22.9525
192-3-TRV::00	23.15	22.9525	0.5875	0.1975	-0.39	1.31039		CaHSF8	192-3-TRV::00	23.15		Actin	192-3-TRV::00	22.92	22.9525
192-3-TRV::CaHSF8	26.15	20.9925	0.5875	5.1575	4.57	0.042101		CaHSF8	192-3-TRV::CaHSF8	26.15		Actin	192-3-TRV::CaHSF8	21.17	20.9925
192-3-TRV::CaHSF8	26.34	20.9925	0.5875	5.3475	4.76	0.036906		CaHSF8	192-3-TRV::CaHSF8	26.34		Actin	192-3-TRV::CaHSF8	21.36	20.9925
192-3-TRV::CaHSF8	25.96	20.9925	0.5875	4.9675	4.38	0.0480273		CaHSF8	192-3-TRV::CaHSF8	25.96		Actin	192-3-TRV::CaHSF8	21.1	20.9925
192-3-TRV::CaHSF8	26.72	20.9925	0.5875	5.7275	5.14	0.02836		CaHSF8	192-3-TRV::CaHSF8	26.72		Actin	192-3-TRV::CaHSF8	20.34	20.9925
Sample	Ct	avg Ct(EF1α)	cf	dCt	ddCt	RQ		Primer:			22.0025					0.18
GZN13-36-TRV::00	21.93	21.8225	0.18	0.1075	-0.0725	1.05154		CaHSF8	GZN13-36-TRV::00	21.93		Actin	GZN13-36-TRV::00	21.83	21.8225		P value：	1.01168e-07
GZN13-36-TRV::00	21.91	21.8225	0.18	0.0875	-0.0925	1.06622		CaHSF8	GZN13-36-TRV::00	21.91		Actin	GZN13-36-TRV::00	21.85	21.8225
GZN13-36-TRV::00	22.09	21.8225	0.18	0.2675	0.0875	0.941152		CaHSF8	GZN13-36-TRV::00	22.09		Actin	GZN13-36-TRV::00	21.85	21.8225
GZN13-36-TRV::00	22.08	21.8225	0.18	0.2575	0.0775	0.947698		CaHSF8	GZN13-36-TRV::00	22.08		Actin	GZN13-36-TRV::00	21.76	21.8225
GZN13-36-TRV::CaHSF8	26.41	20.9525	0.18	5.4575	5.2775	0.0257819		CaHSF8	GZN13-36-TRV::CaHSF8	26.41		Actin	GZN13-36-TRV::CaHSF8	21.07	20.9525
GZN13-36-TRV::CaHSF8	26.6	20.9525	0.18	5.6475	5.4675	0.0226005		CaHSF8	GZN13-36-TRV::CaHSF8	26.6		Actin	GZN13-36-TRV::CaHSF8	20.68	20.9525
GZN13-36-TRV::CaHSF8	26.81	20.9525	0.18	5.8575	5.6775	0.019539		CaHSF8	GZN13-36-TRV::CaHSF8	26.81		Actin	GZN13-36-TRV::CaHSF8	21.1	20.9525
GZN13-36-TRV::CaHSF8	26.66	20.9525	0.18	5.7075	5.5275	0.0216799		CaHSF8	GZN13-36-TRV::CaHSF8	26.66		Actin	GZN13-36-TRV::CaHSF8	20.96	20.9525
Sample	Ct	avg Ct(EF1α)	cf	dCt	ddCt	RQ		Primer:			21.92					0.1525
203-TRV::00	21.95	21.7675	0.1525	0.1825	0.03	0.97942		CaHSF8	203-TRV::00	21.95		Actin	203-TRV::00	21.53	21.7675		P value：	6.65942e-08
203-TRV::00	22.02	21.7675	0.1525	0.2525	0.1	0.933033		CaHSF8	203-TRV::00	22.02		Actin	203-TRV::00	21.8	21.7675
203-TRV::00	21.81	21.7675	0.1525	0.0425	-0.11	1.07923		CaHSF8	203-TRV::00	21.81		Actin	203-TRV::00	21.84	21.7675
203-TRV::00	21.9	21.7675	0.1525	0.1325	-0.02	1.01396		CaHSF8	203-TRV::00	21.9		Actin	203-TRV::00	21.9	21.7675
203-TRV::CaHSF8	26.58	21.1525	0.1525	5.4275	5.275	0.0258266		CaHSF8	203-TRV::CaHSF8	26.58		Actin	203-TRV::CaHSF8	21.23	21.1525
203-TRV::CaHSF8	26.27	21.1525	0.1525	5.1175	4.965	0.0320174		CaHSF8	203-TRV::CaHSF8	26.27		Actin	203-TRV::CaHSF8	21.03	21.1525
203-TRV::CaHSF8	26.75	21.1525	0.1525	5.5975	5.445	0.0229558		CaHSF8	203-TRV::CaHSF8	26.75		Actin	203-TRV::CaHSF8	21.25	21.1525
203-TRV::CaHSF8	26.73	21.1525	0.1525	5.5775	5.425	0.0232762		CaHSF8	203-TRV::CaHSF8	26.73		Actin	203-TRV::CaHSF8	21.1	21.1525
FIG S9c
	1	2	3	4	5	6	7	8	9	10	11	12	average	standard error			1	2	3	4	5	6	7	8	9	10	11	12	average	standard error
101-1-c-2-3-TRV::00	0	0	0	0	0	0	0	0	0	0	0	0	0	0		192-3-TRV::00	0	0	0	0	0	0	0	0	0	0	0	0	0	0
101-1-c-2-3-TRV::CaKAN3	0	0	0	0	0	0	0	0	0	0	0	0	0	0		192-3-TRV::CaKAN3	1	0	1	0	1	0	0	1	0	1	0	1	0.5	0.1508
101-1-c-2-3-TRV::CaHSF8	0	0	0	0	0	0	0	0	0	0	0	0	0	0		192-3-TRV::CaHSF8	0	0	0	1	0	0	1	0	1	0	1	0	0.3333	0.1421
													average	standard error															average	standard error
101-1-c-2-3-TRV::00	0	0	0	0	0	0	0	0	0	0	0	0	0	0		192-3-TRV::00	0	0	0	1	0	0	0	0	0	0	1	0	0.1667	0.1124
101-1-c-2-3-TRV::CaKAN3	1	0	0	1	0	0	1	0	0	1	0	0	0.3333	0.1421		192-3-TRV::CaKAN3	2	1	2	1	2	1	1	2	1	2	1	2	1.5	0.1508
101-1-c-2-3-TRV::CaHSF8	0	1	1	0	1	0	0	0	0	0	1	1	0.4167	0.1486		192-3-TRV::CaHSF8	1	1	1	2	1	1	2	1	2	1	2	1	1.3333	0.1421
													average	standard error															average	standard error
101-1-c-2-3-TRV::00	0	0	1	0	0	0	0	0	0	0	1	0	0.1667	0.1124		192-3-TRV::00	1	0	0	1	0	1	0	0	1	0	1	0	0.4167	0.1486
101-1-c-2-3-TRV::CaKAN3	2	1	1	2	1	1	2	1	1	2	1	1	1.3333	0.1421		192-3-TRV::CaKAN3	3	2	3	2	3	2	2	3	2	3	2	3	2.5	0.1508
101-1-c-2-3-TRV::CaHSF8	1	2	2	1	2	1	1	1	1	1	2	2	1.4167	0.1486		192-3-TRV::CaHSF8	2	2	2	3	2	2	3	2	3	2	3	2	2.3333	0.1421
													average	standard error															average	standard error
101-1-c-2-3-TRV::00	1	0	1	0	0	1	0	1	0	0	1	0	0.4167	0.1486		192-3-TRV::00	2	1	1	2	0	1	0	1	1	1	1	0	0.9167	0.193
101-1-c-2-3-TRV::CaKAN3	3	2	2	3	2	2	3	2	2	3	2	2	2.3333	0.1421		192-3-TRV::CaKAN3	4	3	4	3	4	3	3	4	3	4	3	4	3.5	0.1508
101-1-c-2-3-TRV::CaHSF8	2	3	3	2	3	2	2	2	2	2	3	3	2.4167	0.1486		192-3-TRV::CaHSF8	3	3	3	4	3	3	4	3	4	3	4	3	3.3333	0.1421
													average	standard error															average	standard error
101-1-c-2-3-TRV::00	1	0	1	0	0	1	0	1	0	0	1	0	0.4167	0.1486		192-3-TRV::00	2	2	2	2	1	2	1	2	1	2	2	1	1.6667	0.1421
101-1-c-2-3-TRV::CaKAN3	3	2	2	3	2	2	3	2	2	3	2	2	2.3333	0.1421		192-3-TRV::CaKAN3	4	3	4	4	4	3	4	4	4	4	4	4	3.8333	0.1124
101-1-c-2-3-TRV::CaHSF8	2	3	3	2	3	2	2	2	2	2	3	3	2.4167	0.1486		192-3-TRV::CaHSF8	3	4	4	4	3	4	4	4	4	3	4	4	3.75	0.1306
													average	standard error															average	standard error
101-1-c-2-3-TRV::00	1	1	2	0	1	2	0	2	0	1	2	1	1.0833	0.2289		192-3-TRV::00	3	2	2	3	2	3	2	3	2	2	3	2	2.4167	0.1486
101-1-c-2-3-TRV::CaKAN3	4	3	3	4	3	3	4	3	3	4	3	3	3.3333	0.1421		192-3-TRV::CaKAN3	4	4	4	4	4	4	4	4	4	4	4	4	4	0
101-1-c-2-3-TRV::CaHSF8	3	4	4	3	4	3	3	3	3	3	4	4	3.4167	0.1486		192-3-TRV::CaHSF8	4	4	4	4	4	4	4	4	4	4	4	4	4	0
													average	standard error															average	standard error
101-1-c-2-3-TRV::00	2	1	3	1	2	2	1	3	1	2	2	2	1.8333	0.2072		192-3-TRV::00	3	3	3	3	3	3	2	3	2	3	3	3	2.8333	0.1124
101-1-c-2-3-TRV::CaKAN3	4	3	4	4	4	4	4	4	4	4	4	4	3.9167	0.0833		192-3-TRV::CaKAN3	4	4	4	4	4	4	4	4	4	4	4	4	4	0
101-1-c-2-3-TRV::CaHSF8	4	4	4	4	4	4	4	4	3	3	4	4	3.8333	0.1124		192-3-TRV::CaHSF8	4	4	4	4	4	4	4	4	4	4	4	4	4	0
													average	standard error															average	standard error
101-1-c-2-3-TRV::00	3	2	3	2	2	2	2	3	2	2	3	3	2.4167	0.1486		192-3-TRV::00	4	3	4	4	4	3	3	3	3	4	3	4	3.5	0.1508
101-1-c-2-3-TRV::CaKAN3	4	4	4	4	4	4	4	4	4	4	4	4	4	0		192-3-TRV::CaKAN3	4	4	4	4	4	4	4	4	4	4	4	4	4	0
101-1-c-2-3-TRV::CaHSF8	4	4	4	4	4	4	4	4	4	4	4	4	4	0		192-3-TRV::CaHSF8	4	4	4	4	4	4	4	4	4	4	4	4	4	0
													average	standard error															average	standard error
101-1-c-2-3-TRV::00	4	3	4	3	2	3	2	4	3	3	3	4	3.1667	0.2072		192-3-TRV::00	4	4	4	4	4	4	4	3	3	4	4	4	4	0
101-1-c-2-3-TRV::CaKAN3	4	4	4	4	4	4	4	4	4	4	4	4	4	0		192-3-TRV::CaKAN3	4	4	4	4	4	4	4	4	4	4	4	4	4	0
101-1-c-2-3-TRV::CaHSF8	4	4	4	4	4	4	4	4	4	4	4	4	4	0		192-3-TRV::CaHSF8	4	4	4	4	4	4	4	4	4	4	4	4	4	0
													average	standard error															average	standard error
101-1-c-2-3-TRV::00	4	3	4	3	3	4	3	4	3	4	4	4	3.5833	0.1486		192-3-TRV::00	4	4	4	4	4	4	4	4	4	4	4	4	4	0
101-1-c-2-3-TRV::CaKAN3	4	4	4	4	4	4	4	4	4	4	4	4	4	0		192-3-TRV::CaKAN3	4	4	4	4	4	4	4	4	4	4	4	4	4	0
101-1-c-2-3-TRV::CaHSF8	4	4	4	4	4	4	4	4	4	4	4	4	4	0		192-3-TRV::CaHSF8	4	4	4	4	4	4	4	4	4	4	4	4	4	0
													average	standard error															average	standard error
101-1-c-2-3-TRV::00	4	4	4	4	4	4	3	4	4	4	4	4	3.9167	0.0833		192-3-TRV::00	4	4	4	4	4	4	4	4	4	4	4	4	4	0
101-1-c-2-3-TRV::CaKAN3	4	4	4	4	4	4	4	4	4	4	4	4	4	0		192-3-TRV::CaKAN3	4	4	4	4	4	4	4	4	4	4	4	4	4	0
101-1-c-2-3-TRV::CaHSF8	4	4	4	4	4	4	4	4	4	4	4	4	4	0		192-3-TRV::CaHSF8	4	4	4	4	4	4	4	4	4	4	4	4	4	0
													average	standard error															average	standard error
101-1-c-2-3-TRV::00	4	4	4	4	4	4	4	4	4	4	4	4	4	0		192-3-TRV::00	4	4	4	4	4	4	4	4	4	4	4	4	4	0
101-1-c-2-3-TRV::CaKAN3	4	4	4	4	4	4	4	4	4	4	4	4	4	0		192-3-TRV::CaKAN3	4	4	4	4	4	4	4	4	4	4	4	4	4	0
101-1-c-2-3-TRV::CaHSF8	4	4	4	4	4	4	4	4	4	4	4	4	4	0		192-3-TRV::CaHSF8	4	4	4	4	4	4	4	4	4	4	4	4	4	0
	1	2	3	4	5	6	7	8	9	10	11	12	average	standard error			1	2	3	4	5	6	7	8	9	10	11	12	average	standard error
GZN13-36-TRV::00	0	0	0	0	0	0	0	0	0	0	0	0	0	0		203-TRV::00	0	0	0	0	0	0	0	0	0	0	0	0	0	0
GZN13-36-TRV::CaKAN3	0	0	0	0	0	0	0	0	0	0	0	0	0	0		203-TRV::CaKAN3	0	0	0	0	0	0	0	0	0	0	0	0	0	0
GZN13-36-TRV::CaHSF8	0	0	0	0	0	0	0	0	0	0	0	0	0	0		203-TRV::CaHSF8	0	0	0	0	0	0	0	0	0	0	0	0	0	0
													average	standard error															average	standard error
GZN13-36-TRV::00	1	0	1	1	0	1	1	1	0	1	1	1	0.75	0.1306		203-TRV::00	1	0	1	1	0	1	1	1	0	1	1	1	0.75	0.1306
GZN13-36-TRV::CaKAN3	1	1	1	1	0	1	1	0	1	1	1	1	0.8333	0.1124		203-TRV::CaKAN3	1	1	1	1	0	1	1	0	1	1	1	1	0.8333	0.1124
GZN13-36-TRV::CaHSF8	1	1	0	1	1	1	1	0	1	1	1	1	0.8333	0.1124		203-TRV::CaHSF8	1	1	0	1	1	1	1	0	1	1	1	1	0.8333	0.1124
													average	standard error															average	standard error
GZN13-36-TRV::00	2	1	2	2	1	2	2	2	1	2	2	2	1.75	0.1306		203-TRV::00	2	1	2	2	1	2	2	2	1	2	2	2	1.75	0.1306
GZN13-36-TRV::CaKAN3	2	2	2	2	1	2	2	1	2	2	2	2	1.8333	0.1124		203-TRV::CaKAN3	2	2	2	2	1	2	2	1	2	2	2	2	1.8333	0.1124
GZN13-36-TRV::CaHSF8	2	2	1	2	2	2	2	1	2	2	2	2	1.8333	0.1124		203-TRV::CaHSF8	2	2	1	2	2	2	2	1	2	2	2	2	1.8333	0.1124
													average	standard error															average	standard error
GZN13-36-TRV::00	3	2	3	3	2	3	3	3	2	3	3	3	2.75	0.1306		203-TRV::00	3	2	3	3	2	3	3	3	2	3	3	3	2.75	0.1306
GZN13-36-TRV::CaKAN3	3	4	3	3	2	3	3	2	3	3	4	3	3	0.1741		203-TRV::CaKAN3	3	4	3	3	2	3	3	2	3	3	4	3	3	0.1741
GZN13-36-TRV::CaHSF8	3	4	2	3	3	3	3	2	3	3	3	3	2.9167	0.1486		203-TRV::CaHSF8	3	4	2	3	3	3	3	2	3	3	3	3	2.9167	0.1486
													average	standard error															average	standard error
GZN13-36-TRV::00	4	3	4	4	3	4	4	4	3	4	4	4	3.75	0.1306		203-TRV::00	4	3	4	4	3	4	4	4	3	4	4	4	3.75	0.1306
GZN13-36-TRV::CaKAN3	4	4	4	4	3	4	4	3	4	4	4	4	3.8333	0.1124		203-TRV::CaKAN3	4	4	4	4	3	4	4	3	4	4	4	4	3.8333	0.1124
GZN13-36-TRV::CaHSF8	4	4	3	4	4	4	4	4	3	3	4	4	3.75	0.1306		203-TRV::CaHSF8	4	4	3	4	4	4	4	4	3	3	4	4	3.75	0.1306
													average	standard error															average	standard error
GZN13-36-TRV::00	4	4	4	4	4	4	4	4	3	4	4	4	3.9167	0.0833		203-TRV::00	4	4	4	4	4	4	4	4	3	4	4	4	3.9167	0.0833
GZN13-36-TRV::CaKAN3	4	4	4	4	3	4	4	4	4	4	4	4	3.9167	0.0833		203-TRV::CaKAN3	4	4	4	4	3	4	4	4	4	4	4	4	3.9167	0.0833
GZN13-36-TRV::CaHSF8	4	4	3	4	4	4	4	4	4	3	4	4	3.8333	0.1124		203-TRV::CaHSF8	4	4	3	4	4	4	4	4	4	3	4	4	3.8333	0.1124
													average	standard error															average	standard error
GZN13-36-TRV::00	4	4	4	4	4	4	4	4	4	4	4	4	4	0		203-TRV::00	4	4	4	4	4	4	4	4	4	4	4	4	4	0
GZN13-36-TRV::CaKAN3	4	4	4	4	4	4	4	4	4	4	4	4	4	0		203-TRV::CaKAN3	4	4	4	4	4	4	4	4	4	4	4	4	4	0
GZN13-36-TRV::CaHSF8	4	4	4	4	4	4	4	4	4	4	4	4	4	0		203-TRV::CaHSF8	4	4	4	4	4	4	4	4	4	4	4	4	4	0
													average	standard error															average	standard error
GZN13-36-TRV::00	4	4	4	4	4	4	4	4	4	4	4	4	4	0		203-TRV::00	4	4	4	4	4	4	4	4	4	4	4	4	4	0
GZN13-36-TRV::CaKAN3	4	4	4	4	4	4	4	4	4	4	4	4	4	0		203-TRV::CaKAN3	4	4	4	4	4	4	4	4	4	4	4	4	4	0
GZN13-36-TRV::CaHSF8	4	4	4	4	4	4	4	4	4	4	4	4	4	0		203-TRV::CaHSF8	4	4	4	4	4	4	4	4	4	4	4	4	4	0
													average	standard error															average	standard error
GZN13-36-TRV::00	4	4	4	4	4	4	4	4	4	4	4	4	4	0		203-TRV::00	4	4	4	4	4	4	4	4	4	4	4	4	4	0
GZN13-36-TRV::CaKAN3	4	4	4	4	4	4	4	4	4	4	4	4	4	0		203-TRV::CaKAN3	4	4	4	4	4	4	4	4	4	4	4	4	4	0
GZN13-36-TRV::CaHSF8	4	4	4	4	4	4	4	4	4	4	4	4	4	0		203-TRV::CaHSF8	4	4	4	4	4	4	4	4	4	4	4	4	4	0
													average	standard error															average	standard error
GZN13-36-TRV::00	4	4	4	4	4	4	4	4	4	4	4	4	4	0		203-TRV::00	4	4	4	4	4	4	4	4	4	4	4	4	4	0
GZN13-36-TRV::CaKAN3	4	4	4	4	4	4	4	4	4	4	4	4	4	0		203-TRV::CaKAN3	4	4	4	4	4	4	4	4	4	4	4	4	4	0
GZN13-36-TRV::CaHSF8	4	4	4	4	4	4	4	4	4	4	4	4	4	0		203-TRV::CaHSF8	4	4	4	4	4	4	4	4	4	4	4	4	4	0
													average	standard error															average	standard error
GZN13-36-TRV::00	4	4	4	4	4	4	4	4	4	4	4	4	4	0		203-TRV::00	4	4	4	4	4	4	4	4	4	4	4	4	4	0
GZN13-36-TRV::CaKAN3	4	4	4	4	4	4	4	4	4	4	4	4	4	0		203-TRV::CaKAN3	4	4	4	4	4	4	4	4	4	4	4	4	4	0
GZN13-36-TRV::CaHSF8	4	4	4	4	4	4	4	4	4	4	4	4	4	0		203-TRV::CaHSF8	4	4	4	4	4	4	4	4	4	4	4	4	4	0
													average	standard error															average	standard error
GZN13-36-TRV::00	4	4	4	4	4	4	4	4	4	4	4	4	4	0		203-TRV::00	4	4	4	4	4	4	4	4	4	4	4	4	4	0
GZN13-36-TRV::CaKAN3	4	4	4	4	4	4	4	4	4	4	4	4	4	0		203-TRV::CaKAN3	4	4	4	4	4	4	4	4	4	4	4	4	4	0
GZN13-36-TRV::CaHSF8	4	4	4	4	4	4	4	4	4	4	4	4	4	0		203-TRV::CaHSF8	4	4	4	4	4	4	4	4	4	4	4	4	4	0
FIG S9e
101-1-c-2-3				P value：				192-3				P value：				GZN13-36				P value：				203				P value：
TRV::00	TRV::CaKAN3	TRV::CaHSF8		TRV::CaHSF8	TRV::CaKAN3	TRV::00		TRV::00	TRV::CaKAN3	TRV::CaHSF8		TRV::CaHSF8	TRV::CaKAN3	TRV::00		TRV::00	TRV::CaKAN3	TRV::CaHSF8		TRV::00	TRV::CaKAN3	TRV::CaHSF8		TRV::00	TRV::CaKAN3	TRV::CaHSF8		TRV::CaHSF8	TRV::00	TRV::CaKAN3
13	89	99	TRV::CaHSF8		0.6896	0.0001		27	84	93	TRV::CaHSF8		0.3887	0.0001		506	551	498	TRV::00		0.2333	0.0665		580	560	511	TRV::CaHSF8		0.7351	0.5453
22	127	119	TRV::CaKAN3	4.375		0.0001		68	95	95	TRV::CaKAN3	12.25		0.0003		517	475	533	TRV::CaKAN3	26.625		0.4863		570	590	558	TRV::00	10.875		0.7883
44	119	121	TRV::00	75.5	71.125			77	97	78	TRV::00	71.875	59.625			435	510	480	TRV::CaHSF8	42	15.375			607	579	670	TRV::CaKAN3	19.5	8.625
61	61	145						33	133	141						646	518	474						655	637	742
28	142	104						39	168	163						530	503	474						661	594	736
43	113	123						42	115	154						614	510	469						706	669	542
42	101	91						29	95	137						515	490	501						650	653	683
19	89	74						76	81	105						487	480	485						586	664	660
FIG S9g
									P value：
	CaKAN3-OE								GZN13-36	EV	CaKAN3-OE	CaHSF8-OE
GZN13-36	216	180	248	252	224	344	256	356	EV		0.1394	0.0001
203	144	118	134	136	102	152	122	175	CaKAN3-OE	111.5		0.0001
	CaHSF8-OE								CaHSF8-OE	519.5	408
GZN13-36	512	784	808	968	536	500	700	532
203	511	612	525	468	470	499	625	521	203	CaHSF8-OE	CaKAN3-OE	EV
	EV								CaHSF8-OE		0.536	0.0001
GZN13-36	640	668	740	1128	940	640	748	728	CaKAN3-OE	13.125		0.0001
203	461	493	499	521	525	507	544	576	EV	393.5	380.375

[truncated: 13 more sheets: Figure S10, Figure S11, Figure S12, Figure S13, Figure S14, Figure S15, Figure S16, Figure S17, Figure S18, Figure S19, FigureS20, FigureS22, FigureS23]
